# Supplementary material for: Cocktails of NSAIDs and 17α Ethinylestradiol at Environmentally Relevant Doses in Drinking Water Alter Puberty Onset in Mice Intergenerationally
Source: Int J Mol Sci. 2023 Mar 20;24(6):5890. doi: 10.3390/ijms24065890 (PMC10099742; doi:10.3390/ijms24065890)
Supplement: Supplementary file 1 [file ijms-24-05890-s001.zip]

Archive with 2 entries (2 files):
- ijms-2230313-SI.pdf
- ijms-2230313-SI.xlsx
