# Supplementary material for: Cocktails of NSAIDs and 17α Ethinylestradiol at Environmentally Relevant Doses in Drinking Water Alter Puberty Onset in Mice Intergenerationally
Source: Int J Mol Sci. 2023 Mar 20;24(6):5890. doi: 10.3390/ijms24065890 (PMC10099742; doi:10.3390/ijms24065890)
Supplement: Supplementary file 1 [file ijms-24-05890-s001.zip › ijms-2230313-SI.xlsx]

## Sheet: S1 Reads
	Supp Table S1: sequencing report, (PF: number of total sequences)
	Samples	PF	gene counts	no feature	ambiguous	% aligned
F1 Male	Ctrl-A	49271308	37865961	7842446	1802052	0.9643
	Ctrl-B	63234320	46773799	10324366	3777199	0.9627
	Ctrl-C	57169816	41374088	6330111	7296335	0.9621
	D1-A	53034680	40529350	8451967	1891635	0.9592
	D1-B	45038412	31816283	5813579	850225	0.8544
	D1-C	163184518	122396602	20009890	14220923	0.9598
	D2-A	61692927	47543253	7437529	4292442	0.9608
	D2-B	55457237	41803561	9055036	2548330	0.963
	D2-C	54994276	44734638	5901823	2304182	0.9627
F2 Male	Ctrl-Ctrl-A	63528964	43544969	14750618	2230794	0.9527
	Ctrl-Ctrl-B	53012586	37019480	10635999	3027834	0.9561
	Ctrl-Ctrl-C	58166183	37786497	11061590	6500267	0.9516
	Ctrl-D1-A	60625072	39582900	11824362	6194372	0.9501
	Ctrl-D1-B	57751449	37903247	10796321	6208720	0.9508
	Ctrl-D1-C	53791030	36069421	9388676	5852141	0.9539
	Ctrl-D2-A	55417042	38336415	8575688	6240808	0.9591
	Ctrl-D2-B	54085967	38727636	9058671	4125722	0.9598
	Ctrl-D2-C	67359301	48237343	10238526	6313354	0.9618
	D1-Ctrl-A	53714239	38429412	9939195	3089883	0.958
	D1-Ctrl-B	50618996	37612034	8740312	2306855	0.9613
	D1-Ctrl-C	59313139	42637994	9672716	4627582	0.96
	D2-Ctrl-A	43677768	31553824	9000699	1377725	0.96
	D2-Ctrl-B	54760931	39228610	11497218	1785443	0.9589
	D2-Ctrl-C	53080904	38211026	10408360	2286868	0.959
	D2-D2-A	52310889	39316647	9573836	1464865	0.9626
	D2-D2-B	50946614	37647894	9842358	1521365	0.962
	D2-D2-C	53826573	36817690	8716853	5977819	0.957
F1 female	Ctrl-A	48819071	36640553	6507503	3818499	0.9621
	Ctrl-B	64818323	50689096	8720083	3230342	0.9664
	Ctrl-C	60226734	44927088	7691699	5122922	0.9587
	D1-A	59612322	45512023	7480260	4282029	0.9608
	D1-B	69246394	48628013	8145061	9586856	0.9583
	D1-C	75878510	57383270	9649539	5926310	0.9615
	D2-A	52336551	41147713	7324210	2013504	0.9646
	D2-B	47602003	38293726	5695057	1813855	0.9622
	D2-C	66092835	47176241	7888714	8429938	0.9607
F2 Female	Ctrl-Ctrl-A	72220326	54841872	8318331	6295947	0.9617
	Ctrl-Ctrl-B	68987026	53038173	5475633	7476882	0.9566
	Ctrl-Ctrl-C	113438296	84721392	11010644	13119090	0.9596
	Ctrl-D1-A	56289610	43092194	5203885	5744949	0.9601
	Ctrl-D1-B	50595302	37912606	4889821	5921336	0.963
	Ctrl-D1-C	69498654	56566004	3806599	7405857	0.9752
	Ctrl-D2-A	53949488	42680786	5183882	4325248	0.9674
	Ctrl-D2-B	51278172	38935976	5295091	5145243	0.9629
	Ctrl-D2-C	53798133	42691620	5215830	3886873	0.9628
	D1-Ctrl-A	58034990	42375923	5563782	7723615	0.9591
	D1-Ctrl-B	60863300	44862409	5285901	8196750	0.9586
	D1-Ctrl-C	60611496	46459530	5951166	5863589	0.9614
	D2-Ctrl-A	67907685	50544532	6430572	7489713	0.9493
	D2-Ctrl-B	51408974	40287951	4788118	4288890	0.9602
	D2-Ctrl-C	60513630	44372179	5914059	7785113	0.9596
	D2-D2-A	52546836	41085327	5076505	4251186	0.9594
	D2-D2-B	52746614	40671432	5013320	4884132	0.9587
	D2-D2-C	61477701	42389597	5157331	11047485	0.9531

## Sheet: S2 DEGs number
	Supp Table S2: DEGs (Differentially Expressed Genes), coding gene (CG) number and percentages/DEGs or CGs, in F1 and F2 Male and Female gonads
	Comparison		Number Genes after filtration	Number DEGs	Number coding genes	% CG/DEGs	Up regulated CGs	% up regulated	Down regulated CGs	% down regulated	Number RIKEN cDNA	% RIKEN cDNA	Number ncRNA/pseudogenes	% ncRNA/pseudogenes
F1 Male	D1	Ctri	20847	167	99	59.2	69	69.7	30	30.3	35	20.9	33	19.7
	D2	Ctrl	20549	3	2	66.6	1	33.3	1	66.6	1	33.3	0	0
F2 Male	Ctrl-D1	Ctrl-Ctrl	20573	59	43	72.8	25	58.1	18	41.8	12	21.8	4	6.7
	Ctrl-D2	Ctrl-Ctrl	20620	535	425	79.4	212	49.9	213	50.1	58	10.8	52	9.7
	D1-Ctrl	Ctrl-Ctrl	20602	249	192	77.1	88	45.8	104	54.2	34	13.6	23	9.2
	D2-Ctrl	Ctrl-Ctrl	20566	56	39	69.6	23	58.9	16	41.1	8	14.2	9	16
	D2-D2	Ctrl-Ctrl	20561	108	74	68.5	42	56.7	32	43.2	14	12.9	20	18.5
F1 female	D1	Ctri	19996	39	38	97.4	16	42.1	22	57.9	1	2.5	0	0
	D2	Ctrl	19997	16	16	100	10	62.5	6	37.5	0	0	0	0
F2 Female	Ctrl-D1	Ctrl-Ctrl	18736	6	4	66.6	2	50	2	50	1	16.6	1	16.6
	Ctrl-D2	Ctrl-Ctrl	18825	157	145	92.3	74	51	71	49	6	3.8	6	3.8
	D1-Ctrl	Ctrl-Ctrl	18834	209	194	92.8	113	58.2	81	41.8	7	3.3	8	3.8
	D2-Ctrl	Ctrl-Ctrl	18826	56	52	92.8	26	50	26	50	1	1.8	3	5.3
	D2-D2	Ctrl-Ctrl	18910	68	64	94.1	23	35.9	41	64.1	1	1.5	3	4.4

## Sheet: S3 DEGs F1 
	Supp Table S3: Gene names and fold changes of DEGs between D1 or D2 exposed F1 Male and Female gonads
MALE														FEMALE
D1/Ctrl							D2/Ctrl							D1/Ctrl							D2/Ctrl
gene	ID	baseMean	log2FoldChange	padj	Fold Change		Gene	Id	baseMean	log2FoldChange	padj	Fold Change		Gene	Id	baseMean	log2FoldChange	padj	Fold Change		Gene	Id	baseMean	log2FoldChange	padj	Fold Change
1700010K23Rik	75501	2436.62259369516	1.04498911791022	0.0407129646638778	2.063351		4930523O13Rik	74726	173.58817893204	-3.44085434357131	0.00129632191612692	0.09208728		4933404O12Rik	66752	763.896969667371	-0.721145551157418	0.0295760186330844	0.606616		Angptl7	654812	375.805105724112	1.57464244744252	5.52872352852404e-05	2.978617
1700012J15Rik	75487	443.751838043818	0.975373504143019	0.0265481013372427	1.96615		P2rx5	94045	305.249699191947	3.60897646851318	3.11710384264724e-27	12.201414		Aagab	66939	3137.53190523595	0.259012743479434	0.0486376089366417	1.19666		Atp2a3	53313	1034.54130940443	0.531249085928933	0.00126011607909039	1.44518
1700016K05Rik	102639882	844.655202966475	1.4740470969963	7.88330166955188e-05	2.778001		Tap1	21354	296.724949179354	-2.66262194784573	0.0169288999628755	0.157932		Abca4	11304	1712.65372407261	-0.51513130568849	0.0169236795541162	0.699729		Bicd1	12121	1310.61968180143	-0.459474446324618	0.00678174186421263	0.727251
1700016L21Rik	72208	283.011837730297	1.39524228517175	0.000517396829204531	2.630327									Arap2	212285	864.053437078236	-0.473078115370903	0.0378840485405998	0.720426		Bmpr2	12168	22882.1556431003	-0.498347016066041	6.73965219798187e-22	0.707917
1700019G24Rik	72249	1252.43473644397	1.18630386236497	0.000280380072915464	2.27569									Arhgap29	214137	22845.0282708439	-0.284959464004264	0.00491992616246468	0.820765		Cyfip2	76884	9909.142725806	-0.245541768667724	4.25241958714101e-05	0.843499
1700027F06Rik	72268	1920.72464982425	1.22922360477809	0.0158764711211733	2.344408									Bcl6b	12029	728.017430646269	0.38146823838608	0.0393854184959664	1.302667		Fst	14313	16501.7775618778	-0.449067217702629	0.000114123237742253	0.732516
1700041C23Rik	67319	1867.9064536539	1.44654563587616	0.000371454367157767	2.725547									Cnn1	12797	2391.41560231251	-0.331732943471485	0.0497607165908946	0.794581		Gdf10	14560	867.848329111034	0.900089254324789	0.042705142861329	1.866181
1700047L14Rik	73295	120.225570665578	1.27123428410088	0.0135295891625253	2.41368									Crabp2	12904	1103.52420107445	0.660895698109556	0.0393854184959664	1.581064		Ifi27	52668	4247.71158523102	0.319670026956126	0.0492950870779515	1.248045
1700048O20Rik	69430	1939.21101398081	1.05374003419539	0.0140290895317919	2.075904									Crip1	12925	657.967871522292	0.625287587877137	0.00850326130813807	1.542518		Ifitm3	66141	2302.16730690105	0.415326284885286	0.000159519736060121	1.3336
1700065J11Rik	73409	338.198415928642	1.22944946379404	0.0172380247864305	2.344775									Crip3	114570	325.243200977518	-0.607576961837394	0.0378840485405998	0.656298		Map2	17756	4361.48440621416	-0.692166104842734	2.37048927781332e-13	0.618924
1700099I09Rik	76624	1242.86218544169	0.828065898302959	0.0449672530192994	1.775304									Dhcr24	74754	5796.03015579978	0.479281040024675	0.0295760186330844	1.394049		Ngfr	18053	1578.32538972455	0.626675436527482	0.00572261386967355	1.544003
1700122H20Rik	73617	561.931216198123	1.36546655437125	0.000216704373244576	2.576596									Dnaja1	15502	14323.9393691992	0.30774418470007	0.0378840485405998	1.237771		Nr1d1	217166	1675.82470556368	0.674165910395004	0.00678174186421263	1.595674
1700124M09Rik	73605	97.4592254214604	1.85109368674113	0.00264319931171708	3.607736									Egfl7	353156	2696.25611024612	0.31851763299785	0.0405469509973646	1.247049		Pik3cg	30955	928.142279545037	-0.617724798118829	0.0104387336509937	0.651698
3110040M04Rik	73176	112.082667017401	1.03925168971981	0.0213491355031956	2.055161									Gstm2	14863	18026.7158374484	0.369030269814225	3.93503062849829e-05	1.291484		Serpina3g	20715	367.162306018764	0.847860222663463	0.0145903122420746	1.799829
4930401O10Rik	73816	177.176328739722	0.997336953586827	0.0283567221604492	1.996312									Hdhd2	76987	2364.17067141692	0.285671072008899	0.0393854184959664	1.218977		Sfrp1	20377	5745.5248014484	0.457054616455625	6.07144140596309e-05	1.372736
4930440C22Rik	74689	537.165036580079	1.20706115418004	0.0203278912278099	2.308669									Hsd3b1	15492	195657.622833985	0.221036821969725	0.00203156569919893	1.165571		Tcf21	21412	3698.89353962509	0.471516520105131	9.75577372592504e-07	1.386566
4930441J16Rik	73962	500.80861446865	1.15195580789688	0.0462109412348772	2.222149									Idh1	15926	15757.0317617094	0.27613122988659	0.0443989450594779	1.210943
4930444M15Rik	75789	859.316251155647	-1.32532338188054	4.13470412044615e-06	0.39906									Map1b	17755	21990.4674833767	-0.369297197985189	0.0334082760395238	0.77416
4930467J12Rik	74909	413.816094084103	1.00416451738876	0.000301482084636823	2.005782									Nek10	674895	123.330576723482	-1.17621626324163	0.0362901565664646	0.442511
4930483K19Rik	74953	523.993211229947	1.19245770009956	0.0054274781976148	2.285417									Nlrp14	76858	7557.37062874787	-0.536664844607054	0.00493939358734704	0.689363
4930513L16Rik	78021	658.483775157035	1.45070452710894	0.000280380072915464	2.733415									Nlrp4f	97895	1704.92259207662	-0.418321899068803	0.00781955069824962	0.748295
4930515B02Rik	75128	45.5238668623944	7.84150664247483	0.0016900680336142	229.365826									Padi6	242726	10774.0356846913	-0.441083286622116	0.000130247090230101	0.736581
4930515L03Rik	75069	63.5517655412442	1.64559936800845	0.0131147754630404	3.128778									Phactr2	215789	6608.95853867359	-0.332735985153879	2.07436669347307e-10	0.794029
4930517M08Rik	75117	7.30079530559949	-6.47475802071457	0.0135295891625253	0.01124355									Pkd2l2	53871	731.86847939807	-0.631616779816996	0.0375600773731333	0.645453
4930520P13Rik	75086	75.4206214594912	2.5295565245291	0.00200017080215495	5.773942									Polr1a	20019	8119.0316170108	-0.32496591335061	0.00230765276092113	0.798317
4930522O17Rik	78180	1172.4300786917	1.48387179564632	0.00023382116989039	2.796984									Ptbp3	230257	13098.7187757056	-0.27204327296281	0.000152394881700783	0.828146
4930529N20Rik	75197	196.414850537697	1.39909343550545	0.0323590548065271	2.637358									Rab31	106572	4496.41488798147	0.316772999907062	0.0286458853713161	1.245541
4930545E07Rik	75162	273.397525192681	1.15971716963462	0.00568152778652169	2.234136									Rnf19b	75234	6792.21596508263	-0.471417489959288	0.0217863286987611	0.721256
4930557F10Rik	75322	1302.22294349448	0.883063257361318	0.0366663785048086	1.844287									Slc1a5	20514	714.314225847188	0.49706422473945	0.00507505764329434	1.411339
4930578N18Rik	78215	587.40235379855	1.40712055356165	0.00405663083649378	2.652073									Ssbp3	72475	6141.28746359666	0.331864295775266	0.0486376089366417	1.258639
4930579D09Rik	75904	145.431423710016	1.4872608290898	6.12812953941108e-05	2.803562									St3gal4	20443	23039.163913718	-0.354885279249449	0.0350710281688169	0.781932
4930583P06Rik	75946	270.591364015193	0.884986072205252	0.000852412884025454	1.846747									Tanc2	77097	15127.3715808518	-0.310673714877652	9.69463198527021e-06	0.806265
4933416M07Rik	71082	494.957275844494	0.678648346358132	0.000583793399689888	1.600639									Tincr	100504425	385.078404313157	0.711796366236474	0.00374363239657665	1.637842
9330159M07Rik	319673	853.50543886926	0.804674207104731	3.87119202292868e-05	1.746751									Tle2	21886	10564.4002771825	0.216414652709755	0.00203156569919893	1.161843
A530064D06Rik	328830	118.480525480775	-4.76252445633582	0.00135768360696042	0.0368415									Tmem184a	231832	1768.44283231865	-0.508134527331086	0.0405469509973646	0.703131
Actn3	11474	482.732298313007	-1.09133212038817	1.37704275856026e-10	0.469328									Tub	22141	498.889227959227	-0.832947343062815	0.0139355774076645	0.561381
Alms1-ps2	623273	69.5554139144459	-3.14272669330357	5.35423811155859e-17	0.113226									Wt1	22431	6671.42849278065	-0.303796598323401	0.0378840485405998	0.810118
Amd2	100041585	162.294778609455	-1.41020244840141	0.00053226724988039	0.376259									Zp1	22786	2319.98846118193	-0.46664443521149	0.0393854184959664	0.723646
Anxa3	11745	1163.37433374069	1.28458428638712	0.0016621851596507	2.436118									Zp2	22787	7569.15437535834	-0.40669722271167	9.44738264912859e-07	0.754348
Apol7e	666348	24.8626090884876	-2.19254417401702	0.0309493310360346	0.218765
AW112010	107350	33.7048304021197	1.59571921033111	0.0283115070638749	3.022452
BB019430	103505	461.584619149866	0.904502101892777	0.0252813181960413	1.871898
Bcr	110279	1516.3213073458	0.707327045402511	0.0393421173612073	1.632776
Brinp3	215378	142.156205913017	-1.39153171696651	0.00954956775728927	0.38116
Bst2	69550	315.265426518434	0.775680135421197	0.0351651286366655	1.711997
Cacna1e	12290	411.079968341262	1.43182485506472	0.0322847621782049	2.697878
Camk2n1	66259	3387.50733435274	0.521288002893076	0.00995228988685172	1.435236
Car3	12350	142.324583076361	-2.77519048993384	3.82343451131538e-05	0.146078
Carlr	66774	1176.65734790031	0.761421466978734	0.0407129646638778	1.69516
Cck	12424	134.714641113616	-7.34097967003152	5.36616188637791e-22	0.0061680079
Ccl8	20307	62.563029487294	3.4298640740573	7.87414861584595e-06	10.776853
Cd177	68891	55.3780176252425	-1.59249381763762	0.017788869203638	0.331598
Ces1a	244595	258.392702892536	0.789258158954087	0.000920495209934746	1.728186
Cfd	11537	79.226532769883	-1.88199122389437	0.0414021352966941	0.271309
Ciita	12265	17.1423739459813	2.53644252620838	0.0364205167727642	5.801567
Cntnap5b	241175	3064.57417194107	0.927754996633983	1.17272060962035e-08	1.902313
Col5a1	12831	1358.59508071231	-0.906140256129108	0.0199746386277594	0.533611
Crtam	54698	895.421892446106	3.56579649969255	2.00202809966026e-91	11.841636
Defb33	654453	1414.03266514989	1.25727831731914	0.0197964967706779	2.390444
Dhrs4	28200	996.473222435447	1.04636311483305	0.00127055271156139	2.065317
Dlx6os1	320038	213.366599347794	1.06231613385753	0.0023392385480179	2.088281
Dnajc19	67713	1035.42552759751	0.929271116780458	0.0462109412348772	1.904314
Dpep1	13479	731.292134976675	0.830172232386245	0.00025419769296463	1.777898
Efcab10	75040	5797.41058089391	1.08545156028948	0.0411725922204794	2.12204
Ehd3	57440	209.020362562704	-1.09103856525122	0.00283844670613827	0.469423
Emilin2	246707	894.797476870412	-0.931409737717646	7.32161715797813e-05	0.524346
Ephx4	384214	189.909635704718	1.00629592443262	0.000429425676905978	2.008747
Erlin2	244373	4690.27659003971	-0.414232751294471	0.0203278912278099	0.750418
Fabp3	14077	5607.5743395532	0.780185047119398	0.027048617286436	1.717351
Fabp4	11770	97.1886302070656	-1.73673715357982	0.0147104605872288	0.300048
Fam24a	68223	2385.3921499451	1.2183512044846	0.0107286060299012	2.326806
Foxa3	15377	153.794214208686	1.25438788662117	0.0407129646638778	2.385659
Gbp4	17472	105.530557674418	1.82780295023663	0.0138064430296564	3.54996
Gip	14607	21.2714500299283	5.26805965489888	0.00282685490478784	38.53399
Gm10847	100038618	646.653053483106	1.81062359431563	4.29585918785521e-14	3.507939
Gm11166	625850	460.777376309073	-2.79519170409817	2.26493782656386e-48	0.144067
Gm12348	102635937	180.62406237635	0.769410490701646	0.0278077788209694	1.704573
Gm12974	105247182	190.263992275748	0.802613918201224	0.0155864541086933	1.744259
Gm13348	102637193	89.2466326546154	1.16154336791592	0.0395063883229366	2.236966
Gm13923	102631935	716.209694722175	1.67043305545358	0.000674237412680279	3.183101
Gm14410	100043403	93.7244905075076	1.50033419122116	0.031759254562891	2.829082
Gm15918	105245780	68.6324429562954	1.39891745663125	0.00686340012627933	2.637036
Gm16311	102632119	132.01941402796	1.11674370473591	0.0159887600879127	2.16857
Gm20268	100504525	1062.20392910659	0.836030668469116	0.0203278912278099	1.785132
Gm2694	100040294	416.227349156749	0.653682575975334	0.0431803860245773	1.573179
Gm2716	100040328	594.192505764737	0.752545534529923	0.00735504047283424	1.684763
Gm27211	102636126	632.259765435222	0.909561637470007	0.0314789966671942	1.878475
Gm30225	102632051	512.100657009536	0.935691071829418	0.036768063817065	1.912807
Gm30662	102632639	566.271394421716	0.604658751761995	0.0329724062695547	1.520619
Gm31447	102633682	722.967051206738	1.57700854310725	0.00196230720902111	2.983506
Gm31739	102634061	411.378685828631	0.677277194106448	0.0329167214685965	1.599119
Gm32327	102634836	203.106828355575	2.84437594156179	4.68595189729548e-34	7.181952
Gm32461	102635020	65.6020384699453	1.11020990617665	0.0224745862007227	2.158771
Gm32738	102635381	878.415607170091	0.737575734213581	0.036768063817065	1.667372
Gm33619	102636600	103.284376822587	1.21531716384373	0.015068424221088	2.321918
Gm35888	102639622	274.527658487196	1.96817984830342	0.000371454367157767	3.912742
Gm36809	102640835	342.792152979312	1.20199418522111	1.66117092788321e-05	2.300575
Gm38396	626854	168.098271923173	1.80059400249719	2.11568435316075e-06	3.483636
Gm39631	105243912	167.575410253617	1.01876775530672	0.0126318308818004	2.026188
Gm41998	105246756	301.9423210931	1.13150639355604	0.00517259193441503	2.190874
Gm46947	108169125	455.074971476209	0.799625011807814	0.000371454367157767	1.740649
Gm52513	115489455	287.360663693765	1.90356776309549	1.62781871381347e-06	3.741373
Gm52520	115489464	1888.36960689348	-0.584327289176335	0.0407129646638778	0.66696
Gm5724	435927	113.38057141213	2.16503053655541	0.000194436030312529	4.484759
Gm5941	546347	3044.57451062675	1.02106049697047	0.0473954700396521	2.02941
Gm8801	667766	450.455321044507	1.21817029186856	0.00228097493073704	2.326515
Gnmt	14711	175.656281821646	1.47364347430196	6.12812953941108e-05	2.777224
H2-Aa	14960	487.969072504818	2.90248799283653	0.0420716017433394	7.477147
H2-Q4	15015	1060.92921774324	0.737137480195645	0.00713790281936169	1.666865
H2-T-ps	667803	81.3269767463128	1.71999276248629	0.00954956775728927	3.294348
H2-T10	15024	86.0673664440389	1.7817770438675	0.000584851094498566	3.438495
H2-T23	15040	364.089824411839	1.14197115580899	0.011499965247409	2.206823
Hdac9	79221	684.03020487689	0.732293268353531	0.00596992688840668	1.661278
Hif3a	53417	391.49784907199	-0.959110517574546	0.0110075920183201	0.514374
Hp	15439	47.5019883747895	-2.48622429766412	1.81085891282656e-05	0.178473
Hsd3b6	15497	2338.7574470411	0.578297537839177	0.00610553089374513	1.493086
Ifi209	236312	724.78861370384	0.873898294236446	0.0120859213406339	1.832608
Igtp	16145	95.9844159947562	1.44806641259981	0.0298732024418052	2.728421
Impg2	224224	459.478749072298	1.15203763691501	0.0034301008866294	2.222275
Ism2	217738	85.7917358563316	2.10820002798311	0.0213796567136197	4.31153
Itga2	16398	370.444196329776	0.733141772893649	0.0314789966671942	1.662255
Itih5l-ps	634882	17.7417474385051	-3.3323205558538	0.00541025695231146	0.09928224
Kcnk2	16526	342.393093825064	-0.969468169813838	0.0010156383848555	0.510694
Klk1	16612	269.854714890494	0.903956160412727	0.0199746386277594	1.87119
Klk1b3	18050	414.758521075292	1.5298784372644	0.0107286060299012	2.887615
Lpl	16956	162.669505962469	-1.36586071811554	0.00283844670613827	0.388003
Lrrc1	214345	5589.70082747575	0.498455435899934	0.0224745862007227	1.4127
Mapk9	26420	2550.03368395858	-0.770464567585002	0.00453831428567635	0.586229
Mtrf1	211253	233.555610310727	0.739723449082769	0.023915754587811	1.669856
Ndufs4	17993	3054.74747039331	1.13967132426611	4.69821591746534e-06	2.203308
Nlrc5	434341	400.876276023478	0.831927293719501	0.0149590106165944	1.780062
Ntn5	243967	282.945761583284	1.36151204020782	0.0224745862007227	2.569543
Olfr1392	258462	12.8139085885915	-3.36798896531534	0.0407129646638778	0.09685773
Olfr1393	258463	15.9021617354733	-2.98768652780427	0.00165788406172833	0.126071
Olfr183	258478	42.4236543365012	2.74895561983724	0.0299530638867971	6.722303
Olfr945	258499	6.37687211245775	5.92267864125442	0.0254544965242507	60.660212
Oog4	242737	18.2127406052819	2.81508879899649	0.00456305766616275	7.037626
Pdpn	14726	172.434080527079	-0.880538793372286	0.00596992688840668	0.543165
Pga5	58803	598.695189412256	8.16521740740495	0.000271719738632904	287.061772
Pole2	18974	300.645215163766	1.10265414763678	0.00090324388599185	2.147494
Prss56	69453	1073.65532536529	0.913096040179945	0.0252080799227883	1.883082
Rbpms	19663	987.021555178797	0.847575317649893	1.05246456442222e-07	1.799474
Rcbtb2	105670	1076.45521192608	-0.833532834625909	8.98916216921072e-06	0.561153
Rnasel	24014	160.122287536491	-1.19767360227282	0.00281753212141932	0.435978
Rps21	66481	4251.07393369655	1.16106209467152	0.0384684164191155	2.23622
Sag	20215	662.136162245528	0.810565983341574	0.000603081744563354	1.753899
Sall1	58198	108.786571901455	-1.0472497787523	0.0329167214685965	0.48389
Samt4	75185	161.63141410426	0.744049389239328	0.036768063817065	1.67487
Saxo1os	74888	707.692521239905	0.909664612631671	0.0252813181960413	1.878609
Serpina3c	16625	354.297895099699	0.928506299481743	0.011715382072101	1.903304
Serpina3g	20715	33.4980549590303	1.84240917406353	0.0193609673809846	3.586084
Sh2d1a	20400	39.7798948482576	1.79658837999791	0.0384684164191155	3.473977
Sirpb1c	100038947	258.610826559238	1.24145936977207	0.0478410685479198	2.364376
Slc10a2	20494	163.055491737955	1.06869491237828	0.000852412884025454	2.097535
Slfn5os	76392	437.692138995857	0.765439148203195	0.00497461783275737	1.699887
Snx15	69024	924.454234838672	1.25000792312411	8.88832406639444e-14	2.378427
Tagln2	21346	624.605568060285	0.680209949950382	0.0199746386277594	1.602373
Tcp10b	21462	8998.24931938875	0.593230182317833	0.0143682129163366	1.508621
Tcp10c	100041352	13024.8069975582	0.81405452924246	0.0213491355031956	1.758146
Tenm2	23964	179.278406288583	1.21114445617114	7.88330166955188e-05	2.315212
Tmem225	75667	2867.36332217142	0.517532262053047	0.0254544965242507	1.431505
Tomm20l	75266	1411.24150577758	1.18052847263425	2.11568435316075e-06	2.266598
Trpv1	193034	26.9875174374024	-3.47195452474849	0.00686340012627933	0.0901234
Ubash3a	328795	522.291871951111	-3.72411584738027	0.0488119026303785	0.07567099
Vps36	70160	1653.42057311683	0.711982200848841	0.046875694192188	1.638053
Wbp4	22380	4432.41407938741	-0.567216866723289	0.0194308168806089	0.674918
Zfp93	22755	572.933147032664	-0.55236452645167	0.0331285678577428	0.681902

## Sheet: S4 GO summary F1F2 
	Supp Table S4 : Summary of GO terms (GO Process, MGI) and number of coding genes (CG) of F1 male and female DEGs
Male	GO term	Pvalue	Genes percentage	Genes
Coding genes number			amongst CG (%)
F1 D1+D2	Immune system/defense response	10-7	34.6
101	Response to stress			H2-Q4,Ubash3a,Serpina3g,H2-Aa
	Response to stimuli	10-4	49.5	Ciita,Actn3,Hdac9,Col5a1,P2rx5,Olfr1392,Pdpn,Gip,Olfr945,Gbp4,Defb33,Cck,Tenm2,Sh2d1a,Itga2,Crtam,Sag,Ndufs4,H2-T23,Sall1,Ifi209,Fabp4,Hif3a,Bcr,Igtp,Brinp3,Pole2,Car3,Tap1,Ccl8,Ubash3a,Serpina3c,Olfr1393,Nlrc5,Snx15,Trpv1,Serpina3g,Bst2,Erlin2,Carlr,Anxa
	Cytoskeleton/actin binding			Dpep1,Hp,Mapk9,Cacna1e,Ifi209,Rbpms,Tenm2,Olfr183,Foxa3,Kcnk2
	Metabolic process	10-2	42.5	Prss56,Ciita,Actn3,Hdac9,Col5a1,Pdpn,Fabp3,Tmem225,Gbp4,Cck,Tenm2,Itga2,Mtrf1,Ndufs4,Ehd3,Hsd3b6,Sall1,Fabp4,Hif3a,Bcr,Vps36,Dhrs4,Pole2,Car3,Klk1b3,Ccl8,Serpina3c,Nlrc5,Trpv1,Serpina3g,Erlin2,Carlr,Anxa3,Cfd,Wbp4,Dpep1,Lpl,Rnasel,Hp,Rps21,Mapk9,Klk1,Amd2
	Development/Morphogenesis	10-2	29.7	Prss56,Actn3,Hdac9,Col5a1,Brinp3,P2rx5,Ccl8,Pdpn,Gip,Dnajc19,Trpv1,Cck,Anxa3,Carlr,Itga2,Lpl,Tagln2,Rnasel,Hp,Mapk9,Ndufs4,Ehd3,H2-T23,Sall1,Fabp4,Hif3a,Bcr,Foxa3,H2-Aa,Kcnk2
F2 C-D1	Metabolic process	10-3	51.1	Actn3,Lcn2,A1cf,Irf9,Apln,Tecr,Gal3st2,Tshr,Mgat4d,Cst9,Gstp1,Retsat,Tc2n,Orc1,Rpl26,Igfbp7,Fnbp1l,Amd2,Nsfl1c,Gins1,Vgll2,Alx1
43	Development/Morphogenesis	10-3	41.8	Tshr,Myo15,Igfbp7,Alx1,Lrrc55,Lcn2,Fnbp1l,Cdhr5,Actn3,Vgll2,Gstp1,Tc2n,Irf9,Apln,Shisa3,Cplx1,Gins1,Aaas
	Cell adhesion	10-2	11.6	Gstp1,Cdh22,Igfbp7,Cdhr5,Cntnap5b
F2 C-D2	Metabolic process	10-15/10-8	48.2	Zfp51,Slc35c2,Polk,Pin1,Ddt,Prss56,Cox4i1,Hnrnpa0,Dhrs7b,Ubxn1,Txndc2,Rpl34,Arl6ip4,Src,Ring1,Pot1b,Papln,Ttn,C4a,Ywhaq,Dyrk4,Bc1,Uqcr11,Fntb,Mrpl57,Safb,Pafah1b3,Grk1,Ddx54,Maz,Med16,Nosip,Tfb1m,Pcyt2,Rps15,Allc,Alox5,Rom1,Mib2,Ndufb6,Ppp1r9b,Prdx5,Gas6
425	Development process	10-5	23.2	Pin1,Prss56,Lamb2,Txndc2,Dvl1,Cyp19a1,Vamp5,Src,Ring1,Pot1b,Myo15,Ttn,Tnfrsf12a,Tesmin,Zfp488,Ptp4a1,Pafah1b3,Grk1,Mapk8ip2,Fat3,Rps19,Sclt1,Nosip,Mknk2,Drc1,Rps15,Kcnip2,Apoe,Shisa3,Rom1,Fbf1,Prmt1,Hemgn,Trim54,Ppp1r9b,Cpne5,Xrcc4,Cchcr1,Gas6,Ltbr,Eln,Di, Diaph2,Ctla2a,Cdkl5,Glo1
	Cell growth/apoptosis	10-4	13.2	Tchp,Pin1,Rpl4,Cirbp,Akt1,Lamb2,Apoe,Rb1,Ezr,Cyp19a1,Dvl1,Ppp1r9b,Pot1b,Ttn,Tnfrsf12a,Gas6,Myocd,Ogfr,Igfbp2,Ndufs6,Cdkl5,Fkbp8,Safb,Cdkn2a,Gins1,Mesp1,Kcnk2,Kcnh8,Ddit4,Nme1,Src,Fcmr,Lims2,Prnp,Chl1,Cdkn2a,Grk1,Cyp1b1,Tap1,Aldh2,Hyou1,Rhob,Tnfrsf10b,Egln2,Sdf2l1,Rps29,Xrcc4,Tap2,Myocd,Prdx5,Tfap2d,Acer2,Ltbr,Mapk9,Fkbp8,Glo1
F2 D1-C	Metabolic process	10-6/10-3	22.9	C8g,Hnrnpa0,Sfi1,Celf3,Kcnq1ot1,Gal3st2,Cdkl4,Atoh8,Ube2l6,Elfn2,Cyb5r3,Fahd1,Rapgef4,Mast1,Cd55,Rpl26,Pank1,Zfp488,Polr2a,Ubtf,Tead2,Tbx19,A1cf,Tfb1m,Rps2,Pou6f2,Tecr,Myh7,Map4k1,Wfdc8,Basp1,Arnt,Retsat,Cyp46a1,Pld4,Qsox1,Rhbdf1,Ccn2,Rpl14,Glo1,Kcnk2,Bdh
192	Cell growth/apoptosis	10-4/10-3	15.6	Tgfbi,Tbx19,Malat1,Il11ra1,Akt1,Atoh8,Map4k1,Txnip,Fas,Prg4,S100a11,Ppargc1a,Sirt2,Cd59b,Gstp1,Pemt,Tfap2d,Etv6,Rhbdf1,Ccn2,Kit,Osr2,Kcnk2,Tead2,Fcmr,Ccn2,Fas,Glo1,Kit,Arhgap10
	Inflammation	10-3	2.1	Gstp1,Cd59b,Lbp,Cd55
	Development	10-3	25	Il11ra1,Akt1,Whrn,Cox7b,Rsph1,Ezr,Atoh8,Txnip,Sftpb,Myo15,Tnfrsf12a,Rapgef4,Igfbp7,Zfp488,Sigmar1,Osr2,Col6a1,Tead2,Tbx19,Syne1,Kcnip2,Pou6f2,Zfp57,Myh7,Basp1,Npr2,Fas,Ophn1,Prg4,Arnt,Ppargc1a,Sirt2,Cpne5,Igsf9,Tfap2d,Eln,Pld4,Ryr1,Etv6,Iqcf1,Ccn2,Speg,Gl
	Cytoskeleton/actin binding	10-3	13.5	Tgfbi,Mfap4,Ccn2,Ccdc80,Eln,Sirt2,Fbxw5,Syne1,Mast1,Akt1,Eln,Rsph1,Ezr,Ccl27a,Kit,Ophn1,Arhgap10,Gstp1,Cdh22,Igsf9,Tnfrsf12a,Msln,Igfbp7,Emilin2,Col6a1
F2 D2-C	Metabolic process	10-4/10-3	56	Ky,Lcn2,Hdac9,Zfp13,Malat1,Apba1,Rpl30,Tecr,Atg2a,Aebp1,Lbp,Fas,Lars2,Pemt,Cyp46a1,Kdm4a,Rapgef4,Brms1,Romo1,Amd2,Arhgap8,Gins1
39	Development process	10-4/10-3	23	Ky,Hdac9,Kdm4a,Tnfrsf12a,Rapgef4,Erdr1,Dynlt1b,Fas,Robo3
	Immune system/response to stress	10-3/10-2	43.5	Lcn2,Hdac9,Apba1,Atg2a,Snx15,Lbp,Fas,Aaas,Pemt,Cyp46a1,Kdm4a,Tnfrsf12a,Rapgef4,Dynlt1b,Romo1,Robo3,Arhgap8
	Cell migration/locomotion	10-4	17.9	Sdc3,Hdac9,Lbp,Tnfrsf12a,Robo3,Rapgef4,Erdr1
F2 D2-D2	Metabolic /lipid metabolism	10-6/10-4	56.7	Fgd2,Lcn2,Klk1b24,Zfp13,Malat1,Kcnq1ot1,Ezr,Txnip,Lbp,Elfn2,Mrto4,Lars2,Grk6,Kdm4a,Rapgef4,Klk1b27,Ephx1,Gstm1,Klk1b22,Rpl22l1,Pank1,Gsta3,Zfp488,Osr2,Gins1,Star,Klk1b21,Apoe,Tecr,Mgat4d,Bhmt,Pcsk1n,Tyms,Fggy,Orc1,Wwc1,Glo1,Ptgds,Tmprss11a,Pop4,Vgll2,Bdh1
74	Cell growth/apoptosis	10-3/10-2	17.5	Pcsk1n,Lbp,Wwc1,Tnfrsf12a,Gins1,Apoe,Ezr,Star,Lcn2,Kdm4a,Txnip,Glo1,Arhgap10
Female	GO term	Pvalue	Genes percentage	Genes
Coding genes number			amongst CG (%)
F1 D1+D2	Metabolic process	10-6	55.5	Wt1,Ptbp3,Dnaja1,Crabp2,Gstm2,Tcf21,Sfrp1,Nr1d1,Serpina3g,Ifitm3,Hsd3b1,Ssbp3,Gdf10,Ngfr,Rnf19b,Padi6,Tle2,Fst,Nek10,Ifi27,Hdhd2,Dhcr24,Bcl6b,Pik3cg,Idh1,Bmpr2,Polr1a,Rab31,Cyfip2,St3gal4
54	Development/Morphogenesis	10-5	38.9	Wt1,Tanc2,Ptbp3,Map1b,Crabp2,Tcf21,Sfrp1,Nr1d1,Egfl7,Ssbp3,Gdf10,Ngfr,Tub,Nlrp14,Tmem184a,Fst,Map2,Dhcr24,Bcl6b,Pik3cg,Bmpr2
	Reproductive process/sex differentiation	10-6	20.3	Wt1,Zp1,Nlrp14,Dnaja1,Fst,Tmem184a,Zp2,Tcf21,Dhcr24,Sfrp1,Ifitm3
	Cell growth/apoptosis	10-6/10-5	35.1	Wt1,Dnaja1,Crip1,Dhcr24,Sfrp1,Pik3cg,Serpina3g,Gdf10,Ngfr,Rnf19b,Bmpr2,Cyfip2, Ptbp3,Fst,Map1b,Crabp2,Map2,Bcl6b,Nr1d1
	Immune system/defense response	10-3	11.1	Ptbp3,Fst,Crip3,Tcf21,Bcl6b,Sfrp1,Pik3cg,Nr1d1,Serpina3g,Ifitm3,Ssbp3,Rnf19b,Ngfr
F2 C-D1/C-D2	Metabolic process	10-11/10-6	55.5	Tspan17,Cd300a,Mir196a-1,Kitl,Adh1,Elovl6,Cyp11a1,Mid1ip1,Plin1,Gucy2e,Cdh13,Scara5,C2,Duox2,Wfdc2,Akr1c18,Slc24a5,Fcgr3,Wnk2,Apoe,Eef2k,Pla2g7,Dll1,Cfd,Lama1,Fads1,Dpep1,B4galnt2,Ahr,Lrrc66,Myo5b,Sfrp4,Mug2,Amd2,Glo1,Adipoq,Cma1,Etnk2,Tpsb2,Adamts1,Pla2g
149	Immune system/defense response	10-9/10-6	20.5	C2,Cd300a,Phyhip,Fcgr3,H2-T22,Abcc9,Kitl,C1qb,Pla2g7,Cd200,Adora1,Rnf19b,Prg4,Dll1,C1qc,Cfd,Slc11a1,Pdcd1,Nos2,H2-M2,Lilrb4a,Vcam1,Ahr,Clec4a2,Glo1,Procr,Il34,Adipoq,Cma1,Pdgfd,Ctss
	Development/Morphogenesis	10-5/10-4	29.1	Plet1,Kitl,Efhd1,C1qb,C1qc,Camsap3,Sftpb,Pdcd1,Vcam1,Cdh13,Ctsb,Fscn1,Dsg2,Cgn,Il34,Duox2,Gabrb2,Tdrd1,Fam83d,Gdnf,Apoe,Eef2k,Fbxw7,Pcp4,Nefh,Prg4,Dll1,Dnmt1,Cyp17a1,Rabl2,Lama1,Kazald1,Ahr,Fndc5,Lhcgr,Ablim1,Sfrp4,Glo1,Cma1,Adipoq,Etnk2,Hoxd10,Pdgfd,Adam
	Cell growth/apoptosis	10-6/10-5	22.1	Gabrb2,Akr1c18,Gdnf,Fcgr3,Apoe,Kitl,Eef2k,Pcp4,Nefh,Adora1,Rnf19b,Dll1,Lyz2,Dpep1,Pdcd1,Ahr,Ctsb,Nlrp1a,Sfrp4,Glo1,Tns4,Adipoq,Cd300a,Fam83d,Wnk2,Prg4,Dnmt1,Slc11a1,Nos2,Scarb1,Vcam1,Cdh13,Il34,Pdgfd
F2 D1-C	Cell cycle process/mitosis	10-16/10-7	16.4	Kif20a,Cep55,Bub1b,Ncapd2,Ttk,Dctn3,Cdc20,Knstrn,Nek6,Mis18bp1,Kif2c,Kif18a,Cdca2,Ccnb1,Ccnf,Kif18b,Smarcd3,Fanci,Cdkn1a,Kif4,Edn3,Fam83d,Kif22,Ccna2,Hepacam,Kif23,Kifc1,Aurkb,Cdca8,Tpx2,Incenp,Racgap1
194	Microtubule cytoskeleton organization	10-13/10-8	11.8	Kif20a,Kif4,Kif15,Klc2,Kif22,Dnah12,Rsph1,Dctn3,Knstrn,Dnah3,Kif2c,Kif23,Kif18a,Kifc1,Ttc21a,Ccnb1,Ccnf,Dnah6,Aurkb,Kif18b,Tpx2,Racgap1,Prc1
	Chromosome segregation	10-8/10-6	7.2	Kif18a,Ncapd2,Ttk,Kif22,Fam83d,Cdca2,Ccnb1,Kif18b,Knstrn,Cdca8,Nek6,Incenp,Racgap1,Kif2c
	Immune system/defense response	10-7/10-6	15.8	C2,Alas2,Cdkn1a,Il11ra1,Irf7,Edn3,H2-T22,H2-K1,Ubash3b,Orm1,Stom,Tgtp1,Pla2g7,Ddx58,Cd200,Cbfa2t3,Cfd,Pdcd1,Il1rl2,Ahr,Zbtb16,Oas2,Alox15,Ctse,Ptger4,H2-T23,Adipoq,Foxj1,Tbk1,C1s1,Ctss
	Metabolic process	10-7/10-6	48.4	Dio2,Bub1b,Zfp41,Mir196a-1,Nek6,Dnd1,Cdca2,Adgb,Ccnf,Hspa1a,Ptger4,Fabp4,Aox4,Dio3,Fetub,Pck1,Fanci,Duox2,Alas2,C2,Nupr1,Cdkn1a,Gatm,Kif22,Edn3,Zfp994,C1qtnf2,Ccna2,Inhbb,Hephl1,Pla2g7,Mycl,Cfd,B4galnt2,Ahr,Zbtb16,Lrrc66,Oas2,Tpx2,Ttll10,Sfrp4,Plp1,Amd2,A
F2 D2-C	Metabolic process	10-7/10-4	63.4	Thrsp,Inhba,Elovl6,Gnl3l,Mid1ip1,Tdh,Sts,Fosl2,Sall1,Fabp4,Aldh3b1,Pck1,Cyp2e1,Akr1e1,C1qtnf2,Car3,Pcp4,Cpox,Srbd1,Cfd,Cidec,Lrrc66,Lhcgr,Ablim1,B3gnt3,Grin2c,Mug2,Retn,Sfrp4,Glo1,Adipoq,Pamr1,Pappa,
52	Response to endogenous stimulus	10-6/10-4	28.8	Gabrb2,Inhba,Car3,Lrrc66,Lhcgr,Fosl2,Paqr8,Ablim1,Retn,Fabp4,Adipoq,Aldh3b1,Pck1,Pappa,Cyp2e1
	Cell growth/apoptosis	10-4/10-3	23	Gabrb2,Cidec,Lims2,Inhba,Pcp4,Sfrp4,Glo1,Adipoq, Fosl2,Retn,Fabp4,Sall1
	Development process	10-4/10-3	34	Gabrb2,Inhba,Pcp4,Paqr8,Rabl2,Kazald1,Lims2,Nexn,Fosl2,Lhcgr,Slc12a2,Ablim1,Sfrp4,Retn,Glo1,Fabp4,Sall1,Adipoq
F2 D2-D2	Metabolic process	10-6/10-4	57.8	Aoc1,Hspa1b,Dnajb9,Npl,Dnajb4,Phlda1,Gnl3l,Cnot6,Scarb1,Btbd3,Hspa1a,Fosl2,Irs1,Ass1,Arhgap8,Pde1b,Akr1e1,Nupr1,Wnk3,Fads2,Pde10a,Iqgap2,Dnajb1,Tgfbr1,Cpox,Csdc2,Cyp17a1,Pitx1,Elf1,Dhcr7,Prkar2b,Amd2,Guca1b,Glo1,Pde11a,Pop4,Adamts1
64	Gonadal development/sex differentiation	10-5/10-4	7.8	Nupr1,Cyp17a1,Nefh,Tgfbr1,Adamts1
	Cell migration, motility	10-4/10-3	7.8	Myoc,Numb,Plet1,Irs1,Tgfbr1

## Sheet: S5 DEGs F2 male
Supp Table S5: Gene names and fold changes of DEGs in 35 dpp F2 Male gonads
CD1/C-C							CD2/C-C								D1C/C-C							D2C/C-C							D2D2/C-C
gene	ID	baseMean	log2FoldChange	padj	Fold Change		Gene	Id	baseMean	log2FoldChange	padj	Fold Change			Gene	Id	baseMean	log2FoldChange	padj	Fold Change		Gene	Id	baseMean	log2FoldChange	padj	Fold Change		Gene	Id	baseMean	log2FoldChange	padj	Fold Change
1700001J04Rik	102633312	37.5266656687471	2.90939479434541	1.16782736699201e-06	7.51303		1700001F09Rik	71826	4120.97675746483	-0.401108272018735	0.000489529776963856	0.757276			1600014C10Rik	72244	669.050515095886	-0.638426305578913	0.000100568714132428	0.642413		1700001J04Rik	102633312	72.2240818808712	3.97727040822543	2.6717549254887e-22	15.749896		1600014C10Rik	72244	594.846360607863	-0.983536254476578	1.19686326903366e-13	0.505739
1700017L05Rik	69370	407.291468176091	0.915825442102977	1.39148641814651e-07	1.886648		1700003F12Rik	75480	9931.85574783734	0.289364422776606	0.023195129600609	1.222102			1700001J04Rik	102633312	58.3314396017864	3.56356068167677	1.39805263807133e-13	11.823299		1700066O22Rik	74916	574.929041304287	0.936572879471872	8.20120612133618e-06	1.913976		1700001J04Rik	102633312	76.1932134399749	4.02746183027354	1.03448108825504e-22	16.307479
1700020L24Rik	66330	2732.04452463278	0.293470275361233	0.0259685396925701	1.225585		1700009N14Rik	75471	15178.9242488967	-0.279246503123233	0.0106661430423376	0.824021			1700016H13Rik	74218	6457.71684235275	-0.292370424652514	0.030524922132234	0.816559		1700109G15Rik	78471	92.5123868504516	1.0078238610987	0.0484086778302833	2.010876		1700030L20Rik	70055	569.551244720655	-0.84313093809195	0.000343580969201644	0.557433
1700020N18Rik	67086	1440.42530779514	0.550192100358824	0.00311878975556986	1.464281		1700017N19Rik	66605	6455.60593478187	-0.315534385843608	0.00563612901545833	0.803553			1700017L05Rik	69370	411.338109167939	0.872979483912617	6.29602534891427e-06	1.831441		1700122C19Rik	78640	119.998438070334	1.09141611553931	0.00512577911479611	2.130831		1700097N02Rik	67522	1174.62905891037	1.90032504012821	0.00341234208795505	3.732973
1700025N23Rik	69986	592.598379685431	0.519900434701187	0.0173701762867155	1.433856		1700018B24Rik	66332	5215.90977392186	0.281407219289475	0.0200472796156282	1.21538			1700019D03Rik	67080	6014.55713472037	-0.273506002730329	0.0489629042037995	0.827307		4930517M08Rik	75117	27.9267485454495	-1.694349331638	0.0498527383569981	0.308994		1700110I07Rik	77001	240.747127260458	-0.638714657868152	0.0446566709856076	0.642285
1700097N02Rik	67522	925.460994769145	1.44705483223444	0.0467183814109985	2.726509		1700019G24Rik	72249	756.446588910397	0.616247182709439	0.007589715747067	1.532883			1700019G24Rik	72249	718.259034725959	0.541516165326025	0.000324457474810368	1.455501		4930519F24Rik	108970	132.428756314528	0.981964253143594	0.00346759601816733	1.975153		2010109A12Rik	75610	373.481671610537	0.690972938185117	0.00185522004422673	1.614372
2210409E12Rik	72381	22.732415307452	-4.6812522717172	3.60602324338755e-05	0.03897648		1700020N18Rik	67086	1464.48165478081	0.467880719892917	0.0161905240076293	1.383076			1700027F06Rik	72268	558.637866713309	-0.520904002401054	0.00133285855739559	0.696935		4930578N18Rik	78215	253.81214158233	-0.688797712818481	0.0149739649105324	0.620371		2210409E12Rik	72381	24.0438323405359	-3.30489095523571	5.95127948284979e-05	0.101188
4921534H16Rik	66737	424.46824012933	0.524051510048007	0.0402125789686065	1.437988		1700022H01Rik	75539	586.2966515037	0.394763380092796	0.0283511047194168	1.314727			1700042G07Rik	67323	2203.15772175774	-0.396448572244047	0.00452926816522704	0.759726		5830448L01Rik	115488304	1955.75062913418	0.344122838958111	0.0384783996202143	1.269379		2610507I01Rik	72203	118.015593979715	-0.860052854839519	0.0289414402158341	0.550932
4930429H19Rik	100505025	200.021523480538	1.09338791482907	0.0022642996078172	2.133745		1700028P14Rik	67483	4352.60284962364	-0.234236708789155	0.0362898802180476	0.850135			1700061N14Rik	105243184	1064.2808652213	-0.37410676812885	0.0103322530275758	0.771583		Aaas	223921	1333.24372464399	0.4066662935599	0.00578954919750008	1.325619		4930528P14Rik	78193	25.2575885062608	-3.65098315113066	1.49358420017276e-06	0.07960577
4930483K19Rik	74953	772.447291254772	-1.09612346409707	5.28660495491001e-06	0.467772		1700030C10Rik	69513	537.800195866741	2.35143793583014	1.89734516298745e-56	5.103326			1700110I07Rik	77001	223.734930588053	-1.06026816237151	4.06272720017074e-05	0.479543		Adamtsl1	77739	278.203307597575	0.811328473962379	0.00346759601816733	1.754827		4930534H03Rik	102633753	48.4398297601324	-1.54502702907283	0.00483157729566639	0.342689
4930528P14Rik	78193	25.6198780295181	-3.41122667779989	1.22975017751555e-05	0.09399796		1700031M16Rik	73302	5057.48179757714	-0.278071052378647	0.0461133042616191	0.824693			1700126A01Rik	115487091	1559.43315200375	-0.416652613386699	0.0133143538020508	0.749161		Aebp1	11568	987.862226658171	0.449295373989597	0.0198760656399776	1.365373		4930542C21Rik	75175	89.5423654126015	-1.06916184392657	0.0361790956406086	0.476596
4930567H12Rik	75930	234.90867407092	-0.889126075958184	0.000978354430833982	0.539941		1700034H15Rik	98736	1134.43629033687	-0.298820311927629	0.0422023913659536	0.812917			2200002J24Rik	69147	525.674846811446	-0.553384574357153	0.00862624316751108	0.68142		Amd2	100041585	153.253445108837	-0.883688476048451	0.0198760656399776	0.54198		4931431B13Rik	70973	134.694005417354	-1.42445718395244	9.20243618242341e-07	0.37256
A1cf	69865	468.70127559302	0.68931513463914	0.0152074749128964	1.612518		1700097N02Rik	67522	1182.30949606712	1.81934607080196	0.0180792216148963	3.529212			2610507I01Rik	72203	124.39701221656	-0.767420833065931	0.0489629042037995	0.587467		Apba1	319924	5922.41550513553	0.295350800800316	0.0214506373706094	1.227183		5830448L01Rik	115488304	1990.17957138245	0.333096565954757	0.00909452312230235	1.259714
Aaas	223921	1330.34908172571	0.343637148582747	0.04801416450808	1.268952		1700122C19Rik	78640	132.63348108221	1.14466207562245	3.32745574940305e-05	2.210943			4921507G05Rik	66709	643.212144108984	-0.511966494371292	0.00111256656338976	0.701266		Arhgap8	73167	119.245694254386	-1.25050022091575	5.19566043001944e-05	0.420302		A130077B15Rik	319272	3379.76956225403	-0.327220642183905	0.0378850247146182	0.797071
Actn3	11474	334.704246122377	-0.917147724527559	1.22837108928143e-07	0.529555		1700126A01Rik	115487091	1606.26045289655	-0.385676343314607	0.0180792216148963	0.76542			4930432J09Rik	73877	499.932120087966	-0.493415114477714	0.0136287501204165	0.710342		Atg2a	329015	6776.2559915389	0.88708591015198	0.0198760656399776	1.849437		Apoe	11816	3019.08550691829	0.409236515034149	0.00909727637070397	1.327983
Adamtsl1	77739	288.273107521318	0.842411813466064	0.000291898762541181	1.793045		1810049I09Rik	75601	490.87289275821	0.49470213271856	0.0475825758294035	1.40903			4930435F18Rik	74680	3268.93810609223	-0.351975586636892	0.0376207446402256	0.78351		BC029722	613262	892.975304492528	-0.37174192464694	0.0297777027523497	0.772849		Arhgap10	78514	690.808589145652	-0.910585132788149	1.58004268129408e-07	0.531969
Alx1	216285	1629.6081351988	0.464445772069431	0.0173701762867155	1.379787		4430402I18Rik		9996.42052592047	-0.25428129116968	0.018668621666751	0.838405			4930470H14Rik	75815	2733.39582952485	-0.424090177387091	0.00337620053034613	0.745309		Brms1	107392	3361.19618379019	0.518783795921907	2.05891240654239e-06	1.432747		Bdh1	71911	517.918433833448	0.594029931195023	0.000874477333312513	1.509457
Amd2	100041585	150.090575305715	-1.06814084068583	0.0235698776801946	0.476933		4921507P07Rik	70821	16525.7901510374	-0.289015253222333	0.0359271519002573	0.818461			4930509J09Rik	74693	152.238224174592	-1.17485230760841	0.00131917210593751	0.442929		Cyp46a1	13116	502.886332185923	0.483273214746522	0.0492727645639398	1.397912		Bhmt	12116	3899.21993035892	0.72164806612827	1.71170808123205e-09	1.649065
Apln	30878	423.207585234929	0.460086756593753	0.0479794342100789	1.375625		4921511C20Rik	245598	465.661336427535	-0.450769551653376	0.0498803150797451	0.731652			4930511M06Rik	75084	1071.97091101347	-0.58363112522109	0.000177255547642383	0.667282		Dnah8	13417	77094.3854972427	0.698334668761108	2.85850118959577e-08	1.622631		Ccdc134	76457	1413.23107634478	-0.488923794085385	0.00490507574591401	0.712556
Arhgap10	78514	714.198235583286	-0.781651623881388	0.00251463637603996	0.5817		4930402K13Rik	75775	441.485683657618	-0.417484632243893	0.0479271372325421	0.748729			4930521O11Rik	74715	655.343482871803	-0.479483322933751	0.0142093531926596	0.717234		Dynlt1b	21648	2508.33656394579	-0.740145728788055	1.24153319105382e-12	0.598679		Cldn34d	74987	272.133864119318	1.0761503159505	5.71190180400404e-07	2.108403
BC061237	385138	475.266380733533	1.10165101538442	1.22975017751555e-05	2.146001		4930432J09Rik	73877	505.989543253108	-0.523536754165795	0.00520020985688085	0.695664			4930528P14Rik	78193	29.120149964644	-2.24790692805985	0.0129488009519105	0.210529		Efcab9	69306	3405.88376116422	0.269223863470295	0.0498527383569981	1.205159		Col6a4	68553	1108.42839317479	-0.617189760296274	0.00875501108142067	0.65194
Cdh22	104010	225.73103847953	-3.12167552642641	3.24437495206768e-27	0.11489		4930435F18Rik	74680	3296.46193328819	-0.390644198208558	0.00215054375890397	0.762789			4930542C21Rik	75175	89.505723039484	-1.20634558562999	0.000925241525303314	0.433365		Erdr1	170942	1882.54242686411	-0.866753824992471	4.7469436673809e-10	0.548379		Cramp1l		2925.40616538968	0.329278544131125	0.0109003714908057	1.256385
Cdhr5	72040	78.4301397716328	1.16025041857973	0.0279062007606361	2.234962		4930448K20Rik	74662	982.627132773763	-0.385494297381022	0.0359271519002573	0.765517			4930578N18Rik	78215	266.171867919488	-0.703425477713896	0.0497380503194962	0.614112		Fas	14102	33.9068453919837	1.645765866549	0.031993069341375	3.129139		Ctnna3	216033	1969.0986069565	-0.5117672990621	0.0275171205778349	0.701363
Cntnap5b	241175	1684.47097919716	-0.319607805756868	0.0250999564807136	0.801288		4930453N24Rik	67609	23741.9395309096	-0.187767151005677	0.0498803150797451	0.877963			4931431B13Rik	70973	153.691033418444	-0.945600364481095	0.0309053829015025	0.519213		Gins1	69270	392.895985848589	0.62152380242449	0.0154196156660506	1.538499		D5Ertd615e	52401	533.216409078246	-0.614501873936128	0.0078515059261399	0.653155
Coq10b	67876	1152.88131018567	-0.381669563678642	0.0152074749128964	0.767549		4930463O16Rik	75804	484.369930927156	-0.424990600511155	0.0410891568837994	0.744844			4931440P22Rik	71004	187.253394398162	0.911357362334453	0.0271114135812386	1.880814		Gm10634	100039674	1842.58606716171	-0.35595965773325	0.0214490307040602	0.78135		Dnah8	13417	95343.3232775375	1.12042089789648	5.83913801840123e-21	2.174104
Cplx1	12889	193.721759906915	1.02460490690924	0.0268606941186704	2.034402		4930470H14Rik	75815	2865.9686607378	-0.333276824582002	0.00301847764944142	0.793732			5033406O09Rik	77675	123.638820540887	-1.43879316348117	2.34874535954807e-07	0.368876		Gm15743	100047123	617.902543062469	0.625809081451371	0.0498527383569981	1.543076		Dynlt1a	100310872	1297.29784140919	-1.21207436567438	9.2883854202479e-14	0.431648
Cst9	13013	1962.54703020613	0.620806154096893	0.000465562320081295	1.537734		4930483K19Rik	74953	796.317658280665	-1.18495795870463	0.0129847470856386	0.439837			5830448L01Rik	115488304	2098.02913565295	0.391167666930352	0.00033321875253221	1.311454		Gm3327	102635261	70.1498542729092	1.41432608209833	0.0198760656399776	2.665352		Elfn2	207393	780.238866734147	-0.508015490345759	0.00941752722470406	0.703189
Dnah6	330355	8877.0454799986	-0.264622554577385	0.0467183814109985	0.832416		4930503B20Rik		8514.54687351793	-0.288153121543045	0.022879699884393	0.81895			9530091C08Rik	320440	428.869226658748	-0.502097168823571	0.0479444199324687	0.70608		Gm38396	626854	107.818947566652	0.954783925888882	0.0158763816752843	1.938289		Ephx1	13849	3763.39140613827	0.340900541296822	0.0289414402158341	1.266547
Eif4a3l1	668137	21.7303992076554	2.50668482245379	0.0142953307892966	5.683126		4930511M06Rik	75084	1088.49996513187	-0.601600156933546	4.12124102613378e-05	0.659023			A130077B15Rik	319272	3419.91136410153	-0.38849495388521	0.0142093531926596	0.763926		Gm38521	102639549	144.447878095537	1.17034937092722	0.000416255921026379	2.250662		Ezr	22350	691.349800932845	0.467262320717882	0.0036901308572086	1.382484
Fnbp1l	214459	1953.6246672512	-1.00981447424927	1.15170326916445e-09	0.49661		4930512M02Rik	102631730	489.28127754964	-0.460662014334231	0.0140238245445747	0.726653			A1cf	69865	489.421943043598	0.722225400112773	0.0308538294143159	1.649725		Gm6644	626009	768.089857483171	0.680358929140974	0.00955623335879262	1.602538		Fgd2	26382	308.43425472307	-0.62350278112844	0.0235211816487785	0.649093
Gal3st2	381334	23.1858097796446	2.97496217243991	0.000443339337529038	7.862359		4930521O11Rik	74715	681.40960054485	-0.414365241654121	0.0174374435836686	0.75035			A530016L24Rik	319942	17.8532765221002	-2.45340847631629	0.0125670076962	0.182579		Gm8220	666660	31.7730133045981	2.15115921141741	0.0239741477896911	4.441845		Fggy	75578	169.126992107538	-0.764303388706413	0.049198292887774	0.588738
Gins1	69270	449.844604890459	0.879767922325067	5.28660495491001e-06	1.840079		4930526I15Rik	75135	481.959498159914	0.651395548415283	0.00916604751432628	1.570687			A630089N07Rik	320586	2728.25913302559	-0.428340617604206	0.0468415713048761	0.743116		Gm8232	666678	24.6048858648397	2.49952702630896	0.0214490307040602	5.655		Gins1	69270	419.339318204131	0.721918432608713	0.000178206305235858	1.649374
Gm10634	100039674	1835.41676093311	-0.444543985326841	0.00137549592963914	0.734817		4930542C21Rik	75175	93.9664168552051	-1.08653896957505	0.0186379534367885	0.47089			A730017L22Rik	613258	256.740343361005	-0.658718920430036	0.0142093531926596	0.633441		Gm9866	636791	73.4359675199234	-1.36415036851942	0.00356059149859236	0.388463		Glo1	109801	1062.18034060988	0.693895270763402	6.11915795614233e-06	1.617645
Gm15743	100047123	690.027552191126	0.831585190553853	5.19707978644997e-05	1.77964		4930543N07Rik	75187	163.303489255184	-0.654917334967887	0.0250770187135258	0.635112			Aaas	223921	1435.48234707702	0.462145878256944	7.98755761302187e-05	1.377589		Hdac9	79221	503.365055245766	-0.620383127065952	0.0154196156660506	0.650498		Gm10354	100503549	310.853530567202	-0.728801940681503	0.00193431051853699	0.603405
Gm15772	100034726	4924.02713029441	0.333356359916789	0.0235495719708132	1.259941		4930555K19Rik	100418302	570.102767149888	-0.79681298702454	3.20791723722409e-07	0.575619			Abhd16b	241850	1629.21580907506	-0.275905761853603	0.0420149294607331	0.825932		Hepacam	72927	1806.86601113516	0.57793712271307	4.49058084055674e-09	1.492713		Gm10619	100579147	405.780657493128	-0.683998173278666	0.0174244790752293	0.622438
Gm5565	433961	781.736104391362	0.608379089171083	0.000933706058137144	1.524545		4930578N18Rik	78215	257.036835005757	-0.925454538893266	4.31739367761358e-05	0.526515			Aebp1	11568	1089.86987815258	0.563691960991805	0.00154209786915619	1.478047		Kdm4a	230674	1267.75118336721	0.460995705579446	0.0198760656399776	1.376492		Gm15743	100047123	617.575912062313	0.574895134913899	0.000617607211119333	1.489569
Gnasas1	56802	257.089950680906	-0.658010626997199	0.040577609223536	0.633752		4930579C12Rik	319213	6896.15450580066	-0.387791773596565	0.0175798467037492	0.764299			Ahnak	66395	2152.63526267478	-0.476888145643881	0.000128391226058566	0.718526		Ky	16716	68.9650318200357	-1.27153276577382	0.0130585527108329	0.414219		Gm17019	66773	337.635793541915	-1.11174630039876	2.57772464131789e-08	0.462734
Gstp1	14870	554.737757656914	0.490715959092068	0.0412849185372153	1.405142		4931402G19Rik	70933	67.8160855655985	-1.05095921454277	0.0479271372325421	0.482647			Akt1	11651	1596.56602960894	0.380908733210478	0.0459381709179426	1.302162		Lars2	102436	92616.0154678236	-1.11418586454832	0.00356059149859236	0.461952		Gm17359	100233207	4317.21059230537	0.424053117157269	0.0143131242193873	1.341692
Igfbp7	29817	1940.92895087109	0.500203516106569	0.0152074749128964	1.414413		4931430N09Rik	74363	668.013690563944	-0.458823977539167	0.035212656160272	0.727579			Alg1	208211	421.265519073089	0.460353532632692	0.0276144253458759	1.375879		Lbp	16803	536.213938816652	0.921168000656757	0.00041633996409673	1.893648		Gm17768	100045125	4916.49501588809	-0.373234454369652	0.0049869544028107	0.77205
Irf9	16391	263.747540054059	1.10109071416429	0.00118319284734383	2.145168		4931440P22Rik	71004	207.328845602718	1.08816320820445	0.0013451989264214	2.126032			Ankfn1	382543	203.267902211791	-1.0548560152501	0.000707995873798884	0.481345		Lcn2	16819	3271.29139115799	0.476496910539125	0.0320648562470671	1.391361		Gm21083	105242399	371.839141147431	-0.767928877311721	4.97554662493204e-05	0.58726
Lcn2	16819	3616.41923451613	0.664136997021108	0.000156995497068553	1.58462		4932414N04Rik	75721	7025.94063324745	-0.278063556710455	0.00826351616956471	0.824697			Arhgap10	78514	705.524319688248	-0.948873007231695	2.6722331055772e-10	0.518037		Malat1	72289	29683.6917553519	-0.46275131750677	0.0198902595104067	0.725601		Gm21149	100861702	394.593683214459	-1.05152701849429	3.24113370867485e-13	0.482457
Lrrc55	241528	277.529281345023	0.838014155473263	0.026332606212614	1.787588		4933400A11Rik	66747	1045.84248311216	-0.34706341177405	0.0338465324114002	0.786183			Arhgap8	73167	127.817880560444	-1.16832002139277	0.000163428630827526	0.444939		Muc1	17829	1205.68961961097	0.436709236857204	0.00349100116399369	1.353513		Gm21190	100861755	390.104640555301	-0.726911291152129	1.24081111181841e-05	0.604196
Lyzl4os	75384	985.658616026042	0.487031067704721	0.0402125789686065	1.401558		4933409F18Rik	74668	340.029878587425	-1.03143455998848	0.000420827082372466	0.489223			Arnt	11863	1255.58913677967	0.398557286320353	0.000761487134520159	1.318189		Naxe	246703	841.326927123463	-0.397465309491715	0.0239741477896911	0.759191		Gm30948	102633020	2531.15670520796	-0.483520691651701	0.000617607211119333	0.71523
Mgat4d	67555	1448.33205364171	0.485450819557372	0.0152074749128964	1.400023		4933436H12Rik	71244	248.437432585246	-0.864116309288351	0.00495570063166699	0.549383			Atoh8	71093	7058.2217365125	-0.38437219222687	0.00925344582201933	0.766112		Nphp1	53885	27165.9371461341	0.383752260663496	6.77430652696732e-07	1.304731		Gm33027	102635775	789.228935865698	-0.362723855981082	0.0389564492047383	0.777695
Myo15	17910	686.898498639	-0.572661879765904	0.0493903988325561	0.672375		4933436I01Rik	66780	856.760528711488	-0.452988206508576	0.0430553616048105	0.730528			Basp1	70350	1150.78060528296	0.421231810214613	0.0185046575127037	1.33907		Pemt	18618	434.042760104218	-0.49522837775971	0.0244600935161065	0.709449		Gm38396	626854	114.345399662134	1.03701626793905	0.00570102249505335	2.051979
Nsfl1c	386649	1415.0258696816	-0.418996907796393	0.000291898762541181	0.747944		5033406O09Rik	77675	143.913990079393	-0.838250028658635	0.013489910996377	0.559322			BC018473	193217	18.8355914022248	-5.21685393197029	0.00312939835933875	0.02688874		Rapgef4	56508	268.591807939372	1.03701798924805	0.00169034293380856	2.051982		Gm38521	102639549	132.585786620722	0.936556453469805	0.0267712231408044	1.913954
Orc1	18392	264.26680482304	-0.668959863229257	0.0352468797175501	0.62896		5830448L01Rik	115488304	2139.38954943762	0.389089071090641	0.00796286957740601	1.309566			BC021767	545551	135.511558578927	1.14397383094585	0.00145977358949032	2.209889		Rn45s	100861531	8029.25939889778	-0.494790899983997	3.11340718114317e-05	0.709665		Gm38691	105242419	1660.65366140897	-0.424701230702209	0.0426966279937257	0.744993
Ppp1ccb	434233	676.458725870339	-0.727248515167513	0.0173701762867155	0.604055		6430550D23Rik	320095	703.596512424083	-0.482211182586068	0.00437949101607647	0.71588			Bdh1	71911	531.803269039394	0.584022826403057	0.0203025579772537	1.499023		Robo3	19649	58.4730452295051	-1.15881681092686	0.0430202960792588	0.44788		Gm42262	69984	1308.13903850136	-0.545936747761087	0.00167978398850814	0.684947
Psg19	26439	126.197982934086	1.6764781675481	0.00101848777064869	3.196467		6530403H02Rik	320739	530.273456415629	-0.723926729993525	2.87938990877765e-05	0.605447			Bpifb5	228802	154.682748800991	0.772908148889178	0.048507465809866	1.708711		Romo1	67067	563.927180527398	-0.528312781357034	0.0428013697529325	0.693365		Gm46841	108168925	246.332608152865	-0.694129810153281	0.0142948547646803	0.618082
Retsat	67442	1128.70204436114	-0.922855085221132	4.70750676616161e-05	0.527464		9330159M07Rik	319673	726.818805237389	-0.44202693194348	0.0410891568837994	0.7361			C8g	69379	411.318101818111	-0.497329481118748	0.028225638760381	0.708417		Rpl30	19946	2917.60379452635	0.402961676430792	0.00740147882603093	1.322219		Gm5591	434171	4667.27219795853	-0.500949040308088	6.75184362363714e-06	0.706642
Rpl26	19941	1545.12084159189	-1.14422375197348	2.45137545120499e-27	0.452433		9530091C08Rik	320440	411.51516443126	-0.727451628503086	4.73264957958637e-05	0.60397			Cacng7	81904	75.0266967459608	1.18966435909617	0.00902059147163558	2.280997		Sdc3	20970	1171.61202774137	-0.605141722662808	0.00356059149859236	0.657407		Gm5592	434172	493.663820656705	-0.584789446218542	0.00128648909667116	0.666747
Rps6-ps4	105244208	121.810229034879	-0.984639070111592	0.0338326593030911	0.505352		A130077B15Rik	319272	3292.16728811297	-0.590890418031055	1.43271668257663e-08	0.663933			Ccdc115	69668	573.552326072941	0.375525187829357	0.0497380503194962	1.297312		Slc22a20	381203	60.3397611170622	-2.5103176289073	6.55073825133063e-11	0.175517		Gm5645	434874	11.5674214913189	-3.65262996543587	0.0188591885283075	0.07951495
Shisa3	330096	1626.04254450383	0.359505220005537	0.0184382105039919	1.282986		A630089N07Rik	320586	2472.37013319823	-0.867675721095689	6.89558795098397e-09	0.548029			Ccdc57	71276	2290.25760320785	-0.504745797112597	0.000199158697833042	0.704785		Snx15	69024	744.553143606119	1.65501118489793	3.51924282588834e-50	3.149256		Gm9758	381714	181.470305848985	-1.08128443668203	4.62120204022736e-05	0.472608
Slc1a7	242607	22.0012557590757	-4.98354563884216	3.31717408528402e-05	0.03160846		A730017L22Rik	613258	261.961816449369	-0.660638922263815	0.00225997874276753	0.632598			Ccdc80	67896	496.205133043207	0.483654162113453	0.0499479263213094	1.398281		Tecr	106529	1354.57923076565	0.577933545266284	0.00740147882603093	1.49271		Gnasas1	56802	245.815032088508	-0.827027443433454	0.00049529893037053	0.563689
Sparcl1	13602	1884.29875647697	0.326531685710295	0.0479794342100789	1.253995		Aaas	223921	1440.03059226328	0.420021886387324	0.000743115310737196	1.337948			Ccl27a	20301	6961.90367024403	0.691434588786443	9.25911845060635e-07	1.614889		Tnfrsf12a	27279	74.4507415517241	1.29338144205348	0.00315584868619987	2.451019		Greb1	268527	939.976658548602	0.363348015530037	0.0161585781499963	1.286408
Tc2n	74413	457.549548978259	-0.654142712396528	0.000291898762541181	0.635453		Abca9	217262	1103.65096301051	-0.37395691278832	0.0142907028464804	0.771663			Ccn2	14219	1391.83118967556	0.345995853520639	0.00734685632061715	1.271028		Zfp13	22654	1618.42462288973	0.384029790512965	0.016775995195471	1.304982		Grk6	26385	613.291359997691	0.504451604705352	0.0142948547646803	1.418584
Tecr	106529	1390.70736199605	0.58569314051276	0.00454825741644783	1.50076		Acap3	140500	734.936007385408	0.388797305754952	0.0162298107300838	1.309301			Cd55	13136	2112.09690791021	-0.493421639973345	0.0233458640677126	0.710338									Gsta3	14859	582.322902696805	0.569444907133361	0.0428651836300806	1.483952
Tshr	22095	532.354769044609	0.79975448644163	0.0103057012760681	1.740805		Acer2	230379	397.778119582688	-0.424404144335619	0.0437856184280993	0.745146			Cd59b	333883	303.181928498695	-0.614499533832799	0.0168482904055653	0.653156									Gstm1	14862	7855.571927612	0.387093373268434	0.0118998634079484	1.307756
Vgll2	215031	246.478609709963	6.9479722532534	0.00305795638202264	123.466193		Actrt1	73360	798.058977576781	-0.400619995836045	0.039194122539286	0.757533			Cdh22	104010	236.951594318114	-2.85972713742974	6.59739505257268e-24	0.137764									Kcnq1ot1	63830	6064.97449351694	-0.485279664787887	0.000489595330737982	0.714359
							Adamtsl1	77739	292.827641594397	0.764314426895176	0.000202887830258424	1.698563			Cdkl4	381113	2028.87442594024	0.718920572141177	8.83777422267466e-11	1.64595									Kdm4a	230674	1287.94915635011	0.447498376882813	0.0175905650605689	1.363674
							Aebp1	11568	1018.21548762554	0.343055811974991	0.0261416926432571	1.26844			Celf3	78784	3862.66396018172	-0.309250785265423	0.0400349652983924	0.807061									Klk1b21	16616	948.382433577239	0.9938760420093	3.33142654943883e-08	1.991528
							Agbl3	76223	4055.35635802073	-0.234732224249368	0.0183763120936507	0.849843			Cenpc1	12617	2695.76451549408	-0.307159694436118	0.0142093531926596	0.808231									Klk1b22	13646	61.532411328908	1.21313732359105	0.0449055346448285	2.318413
							Ahnak	66395	2210.40732080757	-0.455177113292698	0.000101405773171192	0.729421			Clba1	217887	2194.62664246173	0.403754713758676	0.00127571807091432	1.322946									Klk1b24	16617	775.695876128419	0.862964714135788	6.43667010150426e-08	1.818772
							Akap4	11643	65161.4153507266	-0.269259397293164	0.0386513571495471	0.829745			Cmah	12763	1128.07991039115	-0.40816925768727	0.0479120392879322	0.753579									Klk1b27	16619	775.451699954319	0.866913264441733	2.23286690541215e-05	1.823757
							Akt1	11651	1667.61027604252	0.439305172617741	0.000235061764292872	1.355951			Col22a1	69700	10358.6402635794	0.37222634918346	0.0148668763258654	1.294349									Lars2	102436	80496.9050648516	-2.03751379367361	4.55567745659693e-96	0.243583
							Aldh2	11669	3874.86665042316	0.296097760495596	0.00943237310646855	1.227819			Col6a1	12833	1456.18949546483	0.404394628397267	0.0454505318581171	1.323533									Lbp	16803	506.805180307159	0.745982433991386	0.00821278753641782	1.677116
							Allc	94041	13964.6624329248	-0.252368440653552	0.0180992296353523	0.839517			Cox7b	66142	296.943748162125	-0.828968100490788	3.79358885018799e-05	0.562932									Lcn2	16819	3416.36151458708	0.530434495375361	0.00144911139709176	1.444364
							Alms1-ps2	623273	98.3554754012933	-1.41194063889147	0.00916604751432628	0.375806			Cpne5	240058	587.071435861691	-0.605055341601286	8.91286403143433e-05	0.657446									LOC668415	668415	481.099881661211	-0.56434108377191	0.00379129481859362	0.676264
							Alox5	11689	50.9270094384323	-1.04770084758648	0.0492434164751653	0.483738			Cramp1l		3138.55282128568	0.431085985971568	0.000181987231737145	1.348248									Malat1	72289	26638.3852738007	-0.95601513995778	0.0144700838222187	0.515479
							Ankef1	319196	18599.36516286	-0.233773208334354	0.0446086376573743	0.850408			Csmd2	329942	922.055807961576	-0.486423119756183	0.0400349652983924	0.713793									Mgat4d	67555	1504.25355477457	0.580059064391616	5.09026719774552e-05	1.49491
							Ankfn1	382543	229.279770898789	-0.650859061602036	0.0472836417524169	0.636901			Cstl1	228756	1270.89529094039	-0.402602922209198	0.0152636454383098	0.756492									Mir6236	102465959	4960.65756323215	-1.73446127753353	6.9940128191941e-06	0.300521
							Antxrl	239029	5738.05381550331	-0.412148802358919	0.000149733228670799	0.751503			Ctsk	13038	56.0997084729461	1.3336642253304	0.00601976878804107	2.52042									Morf4l1-ps1	624582	764.819212996398	-0.745029729939554	4.73320472544031e-06	0.596656
							Aox2	213043	210.857763355119	-0.661258577424999	0.0172657426781074	0.632326			Cyb5r3	109754	2117.75505474171	0.296089896182556	0.0241599892508377	1.227812									Mrto4	69902	2522.27354998346	0.458489819687252	0.0410934210412191	1.374103
							Ap1s3	252903	252.918572467573	-0.672259458359092	0.023794983256104	0.627523			Cyp46a1	13116	630.242720074658	0.890501496077997	1.8569673937985e-08	1.85382									Mtss2	244654	662.416383004863	0.464910246975668	0.0289317237164833	1.380231
							Apoe	11816	3096.32368242016	0.345120267318468	0.00589113919224584	1.270257			Cypt4	235067	6259.06462020136	-0.352126810482093	0.0241599892508377	0.783428									Muc15	269328	204.875745235859	0.912973159823226	0.0094158200731834	1.882922
							Arl6ip4	65105	1000.26280783383	0.395934036514024	0.0430553616048105	1.315794			D5Ertd615e	52401	534.739543248471	-0.717451365874701	0.000396400818745056	0.608171									Myoparr	114004354	780.468055215028	-0.536173081388675	0.000531004053561171	0.689598
							Arpc1b	11867	1158.50464246021	0.336168776149304	0.021471144136394	1.2624			D630024D03Rik	414116	91.1005981833424	-0.896834671866168	0.0483273046962551	0.537064									Nphp1	53885	27472.3830592728	0.357345123345235	6.11915795614233e-06	1.281066
							Arsk	77041	291.133530584819	-0.601946054274328	0.00615269179075502	0.658865			Dapp1	26377	269.520675310995	-1.06644307143058	0.000129329406545954	0.477495									Olfr613	259104	610.451312928757	-0.672625094222227	4.62120204022736e-05	0.627364
							Asap2	211914	410.400525824717	2.98552686964555	4.97443890286393e-41	7.920145			Dcdc5	329482	206.92016932936	-0.607682559482737	0.030524922132234	0.65625									Olfr856-ps1	624341	915.519494365822	-0.463502042632987	0.00515546063348208	0.725224
							Atg2a	329015	6572.95271584742	0.652348629175068	1.7775888473033e-06	1.571725			Dctn3	53598	1313.92761782917	0.767409843168578	0.000199158697833042	1.702211									Orc1	18392	266.347654158695	-0.638019543880287	0.0115145808403443	0.642594
							Atp5d	66043	2868.74511544516	0.30306363284057	0.0256082148867953	1.233762			Dhrs2	71412	22.9534650006645	1.93059496526814	0.0309976292122886	3.812124									Osr2	107587	411.334057418573	0.624046333613353	0.0404248722589855	1.541192
							Atp5e	67126	1721.35200790616	0.267439108585312	0.0410891568837994	1.203669			Dhrs4	28200	488.225559792252	0.728095921064682	0.000882993893646607	1.656451									Pank1	75735	2444.28715521404	0.358257387212495	0.00483157729566639	1.281877
							Atp5g3	228033	1962.97591645462	0.301156256141677	0.0120918260312363	1.232132			Dnah6	330355	9237.92516527703	-0.231595655614901	0.0259155600795934	0.851692									Pcsk1n	30052	360.462277656348	0.582185515683901	0.018434397067583	1.497115
							Atp6v1fnb	668210	578.08101021766	-0.382571093825507	0.0271282720107732	0.767069			Elfn2	207393	803.852933672481	-0.510743765486888	0.00337620053034613	0.701861									Pop4	66161	522.194317699219	0.678959197200928	0.000187309246291198	1.600984
							Atp6v1g1	66290	4076.80774094037	0.329941180133672	0.00266240957215367	1.256962			Eln	13717	1240.9913025995	0.82383870672009	1.62940773764749e-05	1.77011									Ptgds	19215	1466.03792985079	0.437687717381872	0.00673864445629921	1.354432
							Atp6v1g2	66237	252.941194108695	0.568873989539959	0.0134911948749129	1.483365			Emilin2	246707	920.794362914343	-0.563504620602122	0.0142093531926596	0.676656									Rapgef4	56508	303.48181516794	1.24545229401015	1.12353387278055e-05	2.370929
							Atp9a	11981	4405.43915903905	0.359420228158495	0.000391723861887574	1.28291			Etv6	14011	558.999123753225	0.461730617819978	0.0376585904963918	1.377193									Rn45s	100861531	7424.20960436252	-0.870282794700205	1.2942767919078e-28	0.54704
							Aurkaip1	66077	1743.27540979308	0.27111990516419	0.0379811474270012	1.206744			Ezr	22350	742.510507527439	0.568365089283825	7.70935401910249e-05	1.482842									Rpl22l1	68028	752.818461223062	-0.385410787379148	0.035642904895247	0.765561
							Aym1	503692	336.970779634907	-0.528930117189565	0.0203510570501446	0.693069			Fahd1	68636	195.206751103563	1.00793178424752	0.00152623631901546	2.011026									Scand1	19018	2084.88556432597	0.548920630542791	0.00805601536208257	1.462991
							BC048671	243535	4468.26455591243	-0.299251765909499	0.022556290662862	0.812674			Fam222b	216971	923.683384322724	0.494538527653403	0.00213996377123223	1.40887									Scn8a	20273	446.439650417416	0.693631166740325	0.00633492699752306	1.617349
							BC049715	320135	1692.36498206406	-0.335502843637751	0.0457653242654446	0.792508			Fam234a	106581	2720.34336929038	0.310981433509934	0.0290093316386861	1.240551									Slc22a20	381203	75.9503619989777	-1.15336648098935	0.00673864445629921	0.449575
							BC052688	432812	193.454742361814	-0.607909850408493	0.035212656160272	0.656147			Fas	14102	34.6493503715042	1.59091998135459	0.0167789436702085	3.012414									Slc22a22	210463	98.9800545176823	-1.56146537512826	1.24081111181841e-05	0.338807
							BC061237	385138	623.198286970164	1.54674967699337	1.09574331938565e-14	2.921582			Fbxw5	30839	14906.4929493482	-0.330340014737663	0.0135591352790992	0.795349									Speer4c	100502967	473.957305144293	-0.624714149347826	0.00265789543898427	0.648548
							Bc1	100568459	1112.21915300337	0.484960469731192	0.0463645242208195	1.399548			Fcmr	69169	79.692958892774	1.40052984697876	0.00734685632061715	2.639985									Speer4cos	75858	314.602184262157	-1.09552508348331	2.94990702279123e-07	0.467966
							Bdh1	71911	554.836516210337	0.636606902316092	8.30163502809911e-05	1.554668			Fhl5	57756	5434.55663677134	-0.315769518445128	0.0499479263213094	0.803422									Speer8-ps1	74062	278.439130821036	-1.51468106224919	3.62848201209793e-08	0.349974
							Bicdl1	75665	344.759004127396	0.512021236249426	0.0279038426224286	1.426047			Fscb	623046	12239.0874371497	-0.253071228531537	0.00877615023039488	0.839108									Star	20845	4340.69398863142	0.505952810325371	0.00227489630738624	1.420061
							Borcs6	71923	778.873246373573	0.434568478592471	0.0324384745139749	1.351507			Gal3st2	381334	19.4164639156634	2.62654007642628	0.0499479263213094	6.175432									Sycp1-ps1	20958	191.830624359556	0.825709062921135	0.00244958478184041	1.772406
							Btbd10	68815	6161.00411633479	-0.224191187580487	0.0479271372325421	0.856075			Galm	319625	1542.20210558224	-0.923559883402048	1.4941425587293e-11	0.527207									Tbrg3	21378	83.7653744962039	-1.57940978092977	8.60445016822396e-06	0.334619
							Btbd2	208198	651.604263360265	0.403412337772338	0.0131077879054031	1.322633			Glipr1l3	544736	762.821437472953	-0.718406024894618	1.34208758999523e-07	0.607769									Tecr	106529	1466.70123824343	0.714178297390951	3.33142654943883e-08	1.640549
							C1qtnf2	69183	75.4982826085667	1.34423541686161	0.0410891568837994	2.538956			Glo1	109801	1028.6109809841	0.546141638005061	0.0233159861355318	1.460175									Tmem217	71138	973.269938191038	-0.466677419328519	0.0180127764360333	0.723629
							C1qtnf4	67445	5947.88760881482	0.265780163849485	0.0473059035977508	1.202286			Gm10190	791338	225.571058186381	1.04485830924652	2.86528409598248e-07	2.063164									Tmprss11a	194597	59.1905617753858	-3.82899095400515	1.47398522983826e-09	0.07036535
							C230072F16Rik	320784	246.316717205122	-0.577280296875311	0.0129847470856386	0.670226			Gm10505	100038429	634.7822647113	-0.635257269473372	0.000100568714132428	0.643826									Tnfrsf12a	27279	98.8123494460034	1.80097038483883	4.10035390598546e-08	3.484545
							C4a	625018	393.652109111938	0.541432603969374	0.0142907028464804	1.455417			Gm10619	100579147	371.692666269647	-1.17866766630855	1.53149711686891e-06	0.441759									Txnip	56338	3720.21270910532	0.48856501908337	0.00114117450667665	1.403049
							Cabs1	70977	16718.5484798211	-0.40415268414104	0.0010346404242537	0.75568			Gm10646	102632690	66.7224974492665	-0.955240643143938	0.0499479263213094	0.515756									Tyms	22171	901.600518319398	-0.408574477778678	0.02859153431116	0.753367
							Calm3	12315	18893.0791743567	0.18516915474317	0.0443526071217974	1.13695			Gm11682	102631821	229.403392374543	-0.847820077897661	0.00144586822045144	0.555624									Vgll2	215031	206.72878870012	6.70892506608818	4.42258947600819e-38	104.613488
							Capg	12332	62.8663547231157	1.06684319207307	0.0305440219196139	2.094845			Gm13387	329358	597.014632670729	-0.423123025634399	0.0255640538068122	0.745808									Wwc1	211652	195.557458111083	0.694914613482389	0.0135417451788806	1.618789
							Ccdc12	72654	915.139874319432	0.506852246541343	0.0131077879054031	1.420947			Gm15462	108168861	546.438160101557	-0.411094598573435	0.0464867135071164	0.752053									Zfp13	22654	1774.65332248957	0.559608807710469	2.40635665605071e-05	1.47387
							Ccdc124	234388	1165.62571447855	0.452746338513753	0.0339690810252046	1.368643			Gm15743	100047123	680.952075130878	0.732727597382609	0.000417121145859665	1.661778									Zfp488	382867	2654.15523023856	-0.439354537769186	0.00940922943992533	0.737464
							Ccdc150	78016	7168.10040759323	-0.248260983106416	0.0129679019717513	0.841911			Gm15772	100034726	5252.59408167347	0.423407820158013	0.000142263673871417	1.341092
							Ccdc170	100504234	402.314834971028	-0.472838184846169	0.0430553616048105	0.720546			Gm16702	100504601	305.232472310209	-0.531294938652093	0.0241057617806267	0.691933
							ccdc198	67082	2266.73063121559	-0.357845631556761	0.00321360083916539	0.780329			Gm17089	118027456	329.230023034112	0.957658844389499	0.000752348450415423	1.942156
							Ccdc57	71276	2405.30769026249	-0.40651550404062	0.0029270896619854	0.754443			Gm17768	100045125	5027.91046839201	-0.399856662663509	0.00671497759787479	0.757934
							Ccdc7a	74703	4494.14828375254	-0.29829192568231	0.0353296610688378	0.813215			Gm19412	100502849	918.832046738698	0.570655298890692	0.010323811332151	1.485198
							Ccdc82	66396	3346.7461631535	-0.334156809055835	0.00526570090874042	0.793248			Gm20199	100504377	24.1685935874914	-2.28281510590576	0.00270104710884187	0.205496
							Ccdc9	243846	1765.09329477202	0.451644046048041	0.00218425751972898	1.367598			Gm2192	100039374	697.184723032685	0.71378195362173	4.67789948991306e-05	1.640098
							Cchcr1	240084	19454.9369310613	0.386484466919619	0.0109386945710162	1.307204			Gm31679	102633986	441.877924717381	-0.517837577115031	0.034367855537457	0.698418
							Ccl27a	20301	6269.18487812092	0.386174451822014	0.0120918260312363	1.306923			Gm33027	102635775	814.104185322635	-0.361077144640005	0.0325467776051128	0.778583
							Cd109	235505	2202.86448122405	-0.470092836568142	0.00178810146391263	0.721918			Gm34703	102638039	500.216416366323	-0.43714149480495	0.038116189544778	0.738597
							Cd200r2	271375	78.0390115390177	-0.844962833272654	0.0420653680993079	0.556725			Gm35386	102638951	695.128546557713	-0.576885249998418	0.0468415713048761	0.67041
							Cd209c	170776	2086.15120806017	-0.3665036238007	0.0129051457227074	0.77566			Gm42262	69984	1269.28622953731	-0.771512362120959	1.61694244216777e-05	0.585803
							Cd320	54219	3561.45141345183	0.302768290979181	0.0162298107300838	1.233509			Gm46666	108168429	170.52848284984	-0.677320985063035	0.0381884900434848	0.625325
							Cd55	13136	2283.08412017262	-0.301019640231657	0.0492434164751653	0.811679			Gm5114	330513	855.383904571516	0.410098322528706	0.0174141964692569	1.328776
							Cdc14a	229776	8392.40539188925	-0.243773488639471	0.0338465324114002	0.844533			Gm51627	115487094	1317.90034135866	-0.659065253987689	3.48540851166822e-07	0.633288
							Cdc14b	218294	4242.98407994372	-0.250953744249947	0.0439425863899624	0.840341			Gm52520	115489464	2308.4247127272	-0.337323739527606	0.0133143538020508	0.791508
							Cdc20	107995	4995.40662704681	0.273968998140226	0.0410891568837994	1.20913			Gm52877	115490372	512.876096541064	-0.492892773621411	0.0313731036070125	0.710599
							Cdc37	12539	2628.705284566	0.322214818925619	0.0442197985689141	1.250248			Gnasas1	56802	234.174192602079	-1.16588795030941	1.41603979806179e-06	0.44569
							Cdca8	52276	2729.15534865663	0.242241267268543	0.0387762528749252	1.182829			Gprasp1	67298	1546.00405217967	0.302502444621855	0.0246820556614297	1.233282
							Cdkl4	381113	1966.04677918957	0.597394145957465	3.92918949089051e-07	1.512981			Gsto2	68214	6666.47939430146	-0.240076502581482	0.0464867135071164	0.8467
							Cdkl5	382253	1193.60113791188	-0.341667012139066	0.0294346104771158	0.789129			Gstp1	14870	567.092089461998	0.472922833674132	0.0174603846890367	1.387918
							Cdkn2a	12578	133.433561416099	0.826860187261032	0.0136208234805818	1.773821			Hils1		12359.4890704859	-0.275228364145921	0.0133143538020508	0.82632
							Cenpc1	12617	2736.69915588549	-0.324660710017081	0.00258792121604815	0.798486			Hnrnpa0	77134	3282.43061184921	0.370131406705406	0.0301242555532941	1.292471
							Cep290	216274	10023.5120339234	-0.323062300177417	0.0121251639787646	0.799371			Hnrnpa2b1	53379	11571.6570496559	0.246753530853252	0.0409301060706291	1.186534
							Cep85l	100038725	10526.235833618	-0.29914609580326	0.0209507280048066	0.812733			Igfbp7	29817	1949.68865673341	0.438176374771294	0.0397070839305596	1.354891
							Ces2b	234669	331.875662571429	-0.949526199281882	1.47282036628685e-06	0.517802			Igsf9	93842	2131.91626471819	-0.340997399482035	0.0133143538020508	0.789495
							Cfap54	380654	4487.54810105389	-0.215150559969367	0.031640066151334	0.861456			Il11ra1	16157	213.732017611982	1.06663588280454	0.000925241525303314	2.094544
							Cfap69	207686	14728.7748298007	-0.444443540200279	1.77165406871341e-07	0.734868			Iqcf1	74267	3165.68529679876	-0.354705957998486	0.00152623631901546	0.782029
							Cftr	12638	2604.04235003611	-0.352032172190473	0.0056439512171069	0.78348			Kcnab1	16497	217.523583790408	-0.815291582991159	0.0454505318581171	0.568294
							Chl1	12661	22981.6833038741	-0.26384509089032	0.022556290662862	0.832865			Kcnip2	80906	1249.43869181407	-0.448364450873822	0.00176491197298598	0.732873
							Chn2	69993	11878.3718477531	-0.295467860070607	0.0338559051642267	0.814808			Kcnk2	16526	324.219990538183	-0.86102325798393	0.0259155600795934	0.550562
							Cirbp	12696	2687.26813743444	0.382328423384577	0.00479880800177939	1.303444			Kcnq1ot1	63830	6068.18243199178	-0.591079740485395	9.46283499943517e-05	0.663846
							Ckmt2	76722	605.995025497063	0.636500582363577	0.00445237115167438	1.554554			Kit	16590	1154.08661358755	0.445789281554336	0.000305236589243858	1.362059
							Clba1	217887	2250.15779556279	0.415487721670568	0.00615269179075502	1.333749			Krt7	110310	17.3766230466927	2.23144525547954	0.0271114135812386	4.696042
							Cmah	12763	1089.97624779693	-0.598506556930673	2.54719070737051e-05	0.660437			Lars2	102436	79768.6229595238	-2.35535489267302	0.00729349805373635	0.195419
							Cnpy3	72029	889.606827639677	0.326068278837336	0.0499794827778025	1.253592			Lbp	16803	518.218889946921	0.727322946011114	0.0162377920870046	1.655564
							Cnpy3	72029	889.606827639677	0.326068278837336	0.0499794827778025	1.253592			Lncpint	232685	31.8192863361895	-1.75394501415322	0.0232055055840026	0.29649
							Cntnap5b	241175	1747.57128647839	-0.360554965467363	0.0182505197019124	0.778865			LOC668415	668415	465.844697611247	-0.800760927965888	2.23872819137186e-05	0.574046
							Col22a1	69700	10235.2570250757	0.288263763963398	0.0144565597764405	1.22117			Magt1	67075	466.476490073186	-0.520351677109994	0.0075156673828048	0.697202
							Commd4	66199	305.083981274073	0.54212206036192	0.022556290662862	1.456113			Malat1	72289	24417.3396349093	-1.52490019076564	7.0948690106553e-07	0.347504
							Coq10b	67876	1204.91379908366	-0.402195469656736	0.00157509406756637	0.756706			Map4k1	26411	764.138722190285	-0.499194572594702	0.00142586780551635	0.707502
							Corin	53419	1308.21002912347	-0.293687648951099	0.027045685562053	0.815814			Mast1	56527	111.179584154736	-1.10179282420513	0.00212123281710516	0.465937
							Cox4i1	12857	7248.75473219054	0.202614057914785	0.0497717060902609	1.150782			Mfap4	76293	545.639984983321	0.653377784188467	0.00902059147163558	1.572846
							Cox5b	12859	3917.16452355876	0.248789631010116	0.0194266818251889	1.18821			Mir6236	102465959	4805.08130910727	-2.1717387423463	0.00268599404818807	0.221943
							Cpne5	240058	613.583985337237	-0.519459633667106	0.000495651052589426	0.697633			Mir7241	102466824	28.0625385738919	-2.38381276306541	0.00671497759787479	0.191602
							Crcp	12909	2364.31498971357	0.246871153223921	0.0406721108250206	1.186631			Mir7242	102465716	21.7191794212305	-2.83858367895135	0.00407634564355171	0.139798
							Crocc	230872	808.786615024672	0.584743154209891	0.00520020985688085	1.499772			Mob3b	214944	367.172729546922	-0.714912651939866	0.00167848206572578	0.609242
							Csmd2	329942	946.619517755936	-0.466372812508931	0.019827953707787	0.723782			Morf4l1-ps1	624582	850.922656656971	-0.466454828336038	0.0284084549995076	0.723741
							Csnka2ip	224291	14832.0179041986	-0.297980026405603	0.0200622152947077	0.81339			Morn2	378462	6319.63446745171	-0.313011067585188	0.00527515174982881	0.80496
							Ctla2a	13024	277.136753016614	-0.597558269048665	0.0070369329803633	0.660872			Msln	56047	32.2971111388885	1.64849289838497	0.0162377920870046	3.13506
							Cylc1	67407	2756.62315657365	-0.45440851135075	0.00734009748733563	0.729809			Mxra8	74761	2587.7106246051	0.48960939065438	9.30834430606995e-06	1.404065
							Cyp19a1	13075	289.331361936957	-0.580435414146862	0.0338465324114002	0.668762			Myh7	140781	95.7445150824817	1.15644642542437	0.0154026292933043	2.229077
							Cyp1b1	13078	642.374926906562	-0.403903964346006	0.0175558641252223	0.75581			Myo15	17910	679.545920000156	-0.722795973813209	0.000212643046123173	0.605922
							D5Ertd615e	52401	554.071395429038	-0.660310905639871	1.32638138018455e-05	0.632742			Myo5c	208943	157.378548954174	-0.746107284734226	0.0499479263213094	0.59621
							Dcdc2c	68511	2064.41937619247	-0.644718222414038	9.26423232560111e-06	0.639618			Myoparr	114004354	771.860061436187	-0.6873113648355	1.59630344241313e-05	0.62101
							Dcun1d1	114893	13271.7725955674	-0.314225483389059	0.00796286957740601	0.804283			Ndufb10	68342	2144.33355689167	0.328115200777439	0.00273416130135241	1.255372
							Ddit4	74747	691.277172849436	0.467474805241043	0.00916604751432628	1.382687			Npr2	230103	234.184608015162	0.690149377786614	0.00862624316751108	1.613451
							Ddt	13202	3918.75079273275	0.263561548277704	0.0162368613110389	1.200439			Nps	100043254	34.5876816512876	2.0087201145969	0.0133143538020508	4.024251
							Ddx49	234374	2710.0064371141	0.273805078280981	0.0174374435836686	1.208992			Nucb1	18220	1998.97850916788	0.36962481567888	0.00472484502886814	1.292017
							Ddx54	71990	1345.74221646799	0.344533657455101	0.0109386945710162	1.26974			Nutf2	68051	901.301436891936	0.351840996369644	0.0232055055840026	1.276188
							Dhrs7b	216820	809.935459396969	0.33779264011833	0.0498983478695619	1.263821			Olfr33	18332	18.9262906625098	4.43726006284426	0.000361595293551123	21.664485
							Dhrs7b	216820	809.935459396969	0.33779264011833	0.0498983478695619	1.263821			Olfr613	259104	613.135744579803	-0.773093519130339	0.000302526265381877	0.585161
							Dhx38	64340	3108.46032454189	0.301778534781218	0.0457653242654446	1.232663			Olfr856-ps1	624341	892.469726400555	-0.664127027840094	7.98755761302187e-05	0.63107
							Diaph2	54004	919.702277081355	-0.345378923370271	0.0394893523412513	0.787101			Ophn1	94190	1141.5272893591	-0.475456007104442	0.00918599418618363	0.719239
							Dnah14	240960	12905.522568485	-0.29069973859968	0.0133430688448633	0.817505			Osgin1	71839	7458.88298391274	-0.257668561971187	0.0205737673696238	0.836439
							Dnajc5b	66326	5769.08812956446	-0.265926798096063	0.0435071581007791	0.831664			Osr2	107587	404.844773968281	0.512669918738494	0.0133143538020508	1.426688
							Dnttip1	76233	1484.82499247678	0.342197230530358	0.01498276768016	1.267686			Pank1	75735	2483.73855354241	0.321524498497162	0.0381517583701286	1.24965
							Drap1	66556	8269.54335033447	0.345890026997315	0.0187904634045401	1.270935			Pcdha8	353235	14.3975106917044	-2.2587740984308	0.0471956638299016	0.208949
							Drc1	381738	6039.86311601371	0.235282615075183	0.0200622152947077	1.177137			Pebp4	73523	7941.48274674629	-0.234075995351063	0.018617563118388	0.850229
							Dus3l	224907	1028.9236221384	0.34578883930075	0.0379811474270012	1.270846			Pemt	18618	450.546659386434	-0.545628134709003	0.00603872864388506	0.685093
							Dvl1	13542	7239.15476366293	0.23916998545259	0.0498803150797451	1.180313			Pga5	58803	184.294477940786	9.04122649431615	0.00519494295649005	526.841979
							Dync1i1	13426	316.53106017536	0.531239368277346	0.0452744565595759	1.44517			Pld4	104759	177.411567273797	-1.36214671585572	2.86523615933594e-05	0.389003
							Dyrk4	101320	1826.67133348142	-0.351129972462614	0.0162368613110389	0.78397			Polr2a	20020	13515.8314082076	0.27052063152978	0.0163941718758623	1.206243
							Efcab3	70894	7069.88847280639	-0.370925318025861	0.0013543818117488	0.773286			Pou5f1	18999	88.7545900375673	-1.05902576280151	0.0084659277954796	0.479956
							Egln2	112406	19941.1688907453	0.304008041064771	0.0450228904241824	1.234569			Pou6f2	218030	100.052458758276	-0.968328074727937	0.0166283283672267	0.511098
							Elfn2	207393	807.148243604282	-0.566987653683551	0.000142040415001999	0.675025			Ppargc1a	19017	73.1603518742939	-1.83564769527609	0.0069609279461343	0.280166
							Elmo1	140580	1641.19102035468	-0.311751073832422	0.0197762094440088	0.805663			Prg4	96875	84.6735551169677	0.939714808157819	0.049903412735148	1.918149
							Eln	13717	1201.87612852762	0.703612791307449	0.000309211237005635	1.628578			Prss58	232717	1869.54496088106	-0.377258946619976	0.0133711667616097	0.769899
							Eno3	13808	2811.8486934683	0.27518545946685	0.0258172987651994	1.21015			Ptma	19231	4067.09346931591	0.319741774958391	0.00142586780551635	1.248107
							Erich2	66748	6301.28480700657	-0.240404169113263	0.0399447030810128	0.846508			Ptms	69202	1162.72700891582	0.435270609899545	0.00527515174982881	1.352164
							Erich6	545527	2761.48745810229	-0.250645834415029	0.0365660804396462	0.84052			Pttg1ip2	381716	2053.40872529335	-0.430063317312741	0.0125670076962	0.742229
							Erich6b	75272	432.437163053696	-0.562115722601752	0.00347123447155482	0.677308			Qsox1	104009	4879.90325611404	0.290035164914106	0.034367855537457	1.22267
							Esrra	26379	711.820227902608	0.458491400782545	0.023126166796248	1.374104			Rabif	98710	814.536254052038	-0.367532525342223	0.0241084105825055	0.775107
							Exoc3l2	74463	1696.22790409285	0.297997345512847	0.0145134347556924	1.229437			Ranbp17	66011	4087.05568255586	-0.297492566713421	0.0133143538020508	0.813665
							Ezr	22350	713.833131704346	0.420375587359621	0.0192349717103119	1.338276			Rapgef4	56508	286.693597356638	1.06292801824185	0.000233618421190254	2.089167
							F13a1	74145	554.131812238679	-0.347260888695548	0.0475825758294035	0.786075			Retsat	67442	1192.12534243903	-0.817532291889907	9.84948527910797e-05	0.567412
							F830016B08Rik	240328	245.74333738275	-0.743016013783058	0.00821386603044365	0.597489			Rgs22	626596	18690.1317403454	-0.325241082613863	0.00527515174982881	0.798165
							Fam186b	545136	6861.40904062804	0.237699142447847	0.0379811474270012	1.179111			Rhbdf1	13650	340.485033719932	0.544577529046059	0.0174680877165151	1.458593
							Fam222a	433940	1076.52823131232	-0.359814784908639	0.0183146878677275	0.779265			Riiad1	66353	1559.16167283096	-0.881863963292677	1.39805263807133e-13	0.542666
							Fam234b	74525	1711.51365990616	-0.331880635992909	0.0451783519132478	0.7945			Rn45s	100861531	7417.64646838934	-1.00139585221137	4.30473927607473e-18	0.499516
							Fam71d	70897	13877.8217529624	-0.313963535830993	0.0200622152947077	0.804429			Rnf223	100045778	43.1337442067017	1.46197346594441	0.0197808450099823	2.754849
							Farsa	66590	3349.98778130501	0.280283864113715	0.0387762528749252	1.214434			Rpl14	67115	2288.2973654783	0.353548064455064	0.00235078325739991	1.277699
							Fat3	270120	1041.06559832154	-0.441542603405388	0.0351161327380806	0.736347			Rpl26	19941	1565.0467507426	-1.22353595985833	8.34908262636255e-29	0.428232
							Fbf1	217335	5251.40244086948	0.256924384598564	0.0312198851667028	1.194929			Rpl30	19946	3071.1246860249	0.401107526605979	0.0334868697532236	1.320521
							Fbln1	14114	391.430542064181	0.440277474578585	0.0332662882266243	1.356865			Rpp25l	69961	329.408813968607	0.699101135834966	0.0425110164233997	1.623493
							Fbxl13	320118	6086.36079069131	-0.234824471151353	0.0497717060902609	0.849788			Rps2	16898	7706.833451822	0.350179201012266	3.24790244968013e-05	1.274719
							Fcmr	69169	83.6753839966867	1.45164078498309	0.00604455335870665	2.735189			Rps6-ps4	105244208	130.719885730557	-0.813646292696392	0.0381884900434848	0.568942
							Fkbp8	14232	4307.52314833823	0.349617836428284	0.0183763120936507	1.274223			Rsph1	22092	48343.6900415257	0.536502669444653	0.00111295505709969	1.450452
							Fntb	110606	431.769501008929	0.526908932031869	0.0445513738285747	1.440839			Ryr1	20190	561.61996000846	0.689786210234885	0.000352190401271172	1.613044
							Frs3	107971	1416.61528244957	0.349570786345451	0.0082035080160855	1.274181			S100a11	20195	342.518915924355	0.590269810831797	0.00476421806719875	1.505528
							Fscb	623046	12230.6532663179	-0.320761204743429	0.000591516243317435	0.800647			S100a7l2	229550	141.775092577411	-0.948812131283454	0.00232457384251691	0.518059
							Fsip2	241516	16760.5066957186	-0.255780970347144	0.0379375665445112	0.837534			Sfi1	78887	5750.14677938211	0.448701456930123	0.00527515174982881	1.364811
							Fsip2l	209005	1671.08228252837	-0.326051024238262	0.00986071226558627	0.797717			Sftpb	20388	75.2986089411194	-1.87663777439194	0.00152623631901546	0.272318
							Fus	233908	6740.70773758537	0.270604265695047	0.0203510570501446	1.206313			Sigmar1	18391	751.097499855427	0.785619044832286	7.96926254338887e-07	1.723832
							Gabrr2	14409	60.5163214706165	-0.995029337723649	0.0463240165137536	0.501726			Sirt2	64383	6373.05876506913	0.492004931966724	1.01864662185131e-10	1.406398
							Galm	319625	1629.23225417074	-0.786411921714221	1.7909121126797e-06	0.579784			Slamf9	98365	103.789502797523	-0.996223863617117	0.0205737673696238	0.50131
							Gar1	68147	673.561840465702	0.549950459689385	0.0042863696899534	1.464035			Slc22a22	210463	121.484175360095	-0.753737413608028	0.0342158195976126	0.593065
							Gas6	14456	3033.06359250665	0.341470674304946	0.00679990344689125	1.267048			Speg	11790	575.273927122774	1.15882482957356	3.70996497234663e-09	2.232755
							Gins1	69270	400.943258092923	0.494091638168017	0.041050692378063	1.408434			Sppl2c	237958	13306.5976021111	-0.384308496807459	0.000301909060413235	0.766146
							Glo1	109801	1083.14239328606	0.619226160813869	0.00481345690782558	1.536051			Sycp1-ps1	20958	190.573350262493	0.739807820486906	0.0145189429949957	1.669953
							Glrx2	69367	1838.31296838901	-0.29376703377209	0.0495021362055745	0.815769			Syne1	64009	1015.77708928963	-0.381310703632818	0.0420149294607331	0.76774
							Gm10190	791338	231.333413614173	1.05767919168353	4.88068787802155e-08	2.08158			Tbrg3	21378	79.9950166037561	-2.08619640776532	7.34194985469749e-06	0.235501
							Gm10505	100038429	604.797290929307	-0.906992144947211	2.18978626452449e-08	0.533296			Tbx19	83993	318.158084929009	-0.593006275203289	0.0154026292933043	0.66296
							Gm10536	100038410	100.82448428272	-0.937305367198497	0.0188359019434604	0.522207			Tcp10c	100041352	11441.8560220231	0.452577084122898	9.84948527910797e-05	1.368483
							Gm10619	100579147	387.342453966047	-1.08196633769164	3.45676020699547e-08	0.472385			Tctex1d1		2749.5161512539	-0.273546206902827	0.034714761846562	0.827284
							Gm10634	100039674	1831.682545303	-0.628968265324775	2.54469753334522e-08	0.646639			Tead2	21677	519.333106395421	-0.475850606203276	0.0136287501204165	0.719043
							Gm11166	625850	518.351313925697	-0.960476688481114	2.87938990877765e-05	0.513887			Tecr	106529	1365.35825835384	0.46967415281297	0.000861590335180024	1.384797
							Gm11634	667306	1691.25781347346	-0.404193541875942	0.00615269179075502	0.755659			Tfap2d	226896	866.464479380581	-0.488658627165059	0.010323811332151	0.712687
							Gm11682	102631821	239.491521706792	-0.762572698660256	0.00345642952496882	0.589444			Tfb1m	224481	1180.71310439536	-0.570523327086987	0.00143819522328382	0.673372
							Gm13387	329358	585.132854389589	-0.563130120249147	0.000229789689205403	0.676832			Tgfbi	21810	774.534288291236	-0.432634545455521	0.0471956638299016	0.740908
							Gm14295	100039123	134.119961020409	1.13921416703448	0.0256082148867953	2.20261			Tmem131l	229473	5684.56777533333	-0.341152632764346	0.0133143538020508	0.78941
							Gm14762	100041562	1620.50091834142	-0.433628423745142	7.97025245805262e-05	0.740397			Tmem181c-ps	100040525	755.333766836277	0.544266862984103	6.9393019135337e-05	1.458279
							Gm15104	333588	2470.79332695606	-0.33947076803079	0.0287371292055379	0.790331			Tmem269	75180	2337.76875924242	-0.331653700263033	0.00520830073829238	0.794625
							Gm15462	108168861	531.199920406899	-0.581651870465701	0.000155836592591817	0.668198			Tmigd3	69296	2811.52446760976	-0.474665140074357	0.0138700990028582	0.719634
							Gm15743	100047123	707.091520529775	0.772795135227601	4.02091998425604e-08	1.708577			Tmprss11a	194597	62.2886745355544	-3.43901500627754	0.00601976878804107	0.09220476
							Gm15772	100034726	5354.04043748241	0.419823392719856	0.000101405773171192	1.337764			Tnfrsf12a	27279	96.063392610149	1.69273400881768	0.000543665891331019	3.232687
							Gm16702	100504601	305.053211290872	-0.608425219432303	0.00270449281303339	0.655912			Trp53tg5	73603	3159.95221969925	-0.418669694842943	0.00134476884778469	0.748114
							Gm17025	102634155	65.5642598054818	-1.28292886536519	0.00145250753365848	0.41096			Ttc24	214191	1440.84946850186	-0.386335594737956	0.0132202777504671	0.76507
							Gm17359	100233207	3114.77542182986	-0.723078658389394	0.0338559051642267	0.605803			Ttc39d	67737	10509.66769931	-0.271778506551078	0.0107633224321101	0.828298
							Gm17695	102638085	12106.4525373993	-0.403393722251081	0.0129847470856386	0.756078			Txnip	56338	3799.00786849764	0.465339288910963	0.00196413201979589	1.380642
							Gm17768	100045125	4861.97741378783	-0.587062183607929	1.09728894098673e-07	0.665697			Tyms	22171	902.679639535149	-0.508925672342339	0.0125670076962	0.702746
							Gm19412	100502849	967.168916771653	0.644336628199044	3.56934013349776e-05	1.56302			Ube2l6	56791	387.233592304959	0.526926407838135	0.034367855537457	1.440856
							Gm20594	100463512	662.022215328177	-0.670819690577216	0.00145905015890553	0.62815			Ube4bos3	74310	1212.90008444799	-0.737478595441506	1.9278319805997e-10	0.599787
							Gm21119	100861668	291.972629187444	-0.700774725196652	0.0157245535934042	0.615242			Ubqln5	70980	3141.83564523941	-0.377135914141314	0.000352190401271172	0.769965
							Gm21221	100861794	189.996696412055	-0.70914729851503	0.00684534068384949	0.611682			Ubtf	21429	1673.35955782878	0.296428014061588	0.0479444199324687	1.2281
							Gm2245	102632231	405.710094018702	-0.532125556818737	0.00489722056165265	0.691535			Vars2	68915	475.512963933645	-0.677437036852875	0.00125373413907792	0.625275
							Gm2396	105245043	1300.31859771651	-0.472528571565989	0.0396847821109942	0.7207			Wdr49	213248	72.478196834781	1.53406818084062	0.00983520797599279	2.896013
							Gm29683	624549	188.673462652693	-0.692056891139579	0.0151478475645549	0.618971			Wfdc8	277343	106.270485557989	0.943842503157837	0.0232055055840026	1.923645
							Gm30605	102632566	889.410564765743	-0.627299353010739	4.83265598898064e-05	0.647387			Whrn	73750	1108.14981264569	0.381921848719834	0.00744415653621179	1.303077
							Gm30726	102632730	50.51990471019	-9.14974275537227	5.68901259763076e-07	0.0017605687			Zfp488	382867	2638.74737880224	-0.565928034572427	0.000737382524109848	0.675521
							Gm30948	102633020	2438.73519472862	-0.808345189302735	4.02899266734859e-12	0.571036			Zfp57	22715	1183.44691758026	-0.543369157649381	0.0471956638299016	0.686167
							Gm31679	102633986	434.298577402368	-0.653269358801863	0.000247214139021818	0.635838					baseMean	log2FoldChange	padj
							Gm3327	102635261	108.213473432532	2.08220971286018	2.5171694096414e-09	4.234553
							Gm35083	102638546	1363.94315465788	-0.380010346281716	0.0363476492340976	0.768432
							Gm35521	102639138	519.926899880169	-0.550026890639108	0.00479880800177939	0.683007
							Gm36109	102639908	416.841637853112	-0.490233541081825	0.0183146878677275	0.71191
							Gm36445	115488122	1390.34360255919	-0.32321953448064	0.00778332991464329	0.799284
							Gm37294	105243991	186.211305758909	-0.615775492275981	0.0498803150797451	0.652579
							Gm382	211208	843.729046120988	-0.397267335494936	0.0497717060902609	0.759295
							Gm40733	105245255	238.096517124298	-0.60537904392522	0.0301480122823574	0.657299
							Gm42262	69984	1207.43524756069	-1.0643143989895	2.85503157091172e-15	0.4782
							Gm4419	100043407	492.93906432083	-0.419910728172317	0.0249116470031132	0.747471
							Gm46841	108168925	263.925545254561	-0.623351543866974	0.0158970671060985	0.649161
							Gm4846	226601	71.3422321864053	-1.30510028633624	0.0446814106140496	0.404693
							Gm51627	115487094	1333.85767573887	-0.691420611906602	1.47282036628685e-06	0.619244
							Gm52429	115489118	369.405598583895	0.496529985764418	0.0291356023718919	1.410816
							Gm52520	115489464	2279.39180783418	-0.44699230747408	0.00045394256555363	0.733571
							Gm52877	115490372	501.56082149282	-0.647621980403589	0.000190873060387821	0.638332
							Gm5893	545936	5561.93766218586	-0.377095033668532	0.0151478475645549	0.769986
							Gm6313	622319	103.385471137516	-0.938306448600659	0.00894320131079568	0.521845
							Gm7168	635895	694.439350347481	-0.463972202496602	0.0284858582189931	0.724987
							Gm7356	664821	4263.25605449768	-0.28765436744138	0.019827953707787	0.819233
							Gm8212	666647	66.680794151487	1.35106540386881	0.00190782877411665	2.551004
							Gm8220	666660	44.8173461883917	2.60872296719264	9.23108483675398e-06	6.099635
							Gm8229	666675	68.421438783907	1.33591134044695	0.000671947493496765	2.524349
							Gm9732	108168154	339.083115006409	0.686611897404262	0.0256082148867953	1.609499
							Gm9866	636791	79.3296293412683	-1.35277848248021	0.00538967047664856	0.391537
							Gnl3l	237107	411.175381461168	-0.455544153143344	0.0394823857806357	0.729235
							Gpank1	81845	2068.86094080637	0.341805085834404	0.00382977249145977	1.267341
							Greb1	268527	978.229846736164	0.335300074429751	0.0130626534884189	1.26164
							Grip1os1	78105	482.459059139286	-0.418975679633627	0.0473059035977508	0.747955
							Grk1	24013	268.284153823121	-0.640559491253368	0.00645602585433467	0.641464
							Grk4	14772	8062.13833089871	-0.316689590302688	0.000312863885783361	0.80291
							Gstt2	14872	1542.26177282371	0.456598072617011	0.00437949101607647	1.372302
							H2aj	232440	307.922614798049	0.645895806065759	0.0229177739321479	1.564711
							Heatr9	629303	1424.17575124245	-0.418063190716052	0.0419538923608725	0.748429
							Hemgn	93966	4587.28353648351	-0.3677322892225	0.0229177739321479	0.775
							Hgh1	59053	661.787221490035	0.719943702989227	0.00117125245900921	1.647118
							Hnrnpa0	77134	3483.92763747001	0.468666048962435	0.000184677974201281	1.383829
							Hspa12a	73442	947.429979166926	0.340850179020801	0.0404472788421345	1.266503
							Hspb9	75482	16348.9091390477	0.321132852822374	0.00826351616956471	1.249311
							Hyou1	12282	11500.6826348571	0.202305598339356	0.0452744565595759	1.150536
							Ica1	15893	4370.74318667546	-0.28331113504502	0.0190993566818092	0.821703
							Igfbp2	16008	777.847547581267	0.413900504288193	0.0498803150797451	1.332283
							Igsf9	93842	2213.61444742427	-0.284514915932282	0.0387762528749252	0.821018
							Intu	380614	766.748765058842	-0.366120591391291	0.0159067723761182	0.775866
							Iqank1	432964	1767.94687918929	0.381743708572213	0.0394823857806357	1.302916
							Irf3	54131	1867.80257602296	0.284296571254039	0.0338465324114002	1.217816
							Isoc2a	664994	894.186125602271	0.354148926731638	0.0430703859639186	1.278231
							Izumo4	71564	3775.04259791359	0.292405839285913	0.0168138523894921	1.224681
							Jag2	16450	599.317716843675	0.376363931250648	0.0479271372325421	1.298066
							Kcnab1	16497	237.255718496182	-0.564709077859808	0.0497355655243956	0.676092
							Kcnh8	211468	416.775991174796	-0.519674597307671	0.0145134347556924	0.697529
							Kcnip2	80906	1301.33856387463	-0.380460170151465	0.0048800023968411	0.768193
							Kcnk2	16526	315.24830946243	-1.06881526888476	1.69898055518983e-05	0.47671
							Kcnq1ot1	63830	5714.92457237149	-0.900868041893103	9.36787980918436e-17	0.535564
							Kif2b	73470	24306.4305653631	-0.263303370755358	0.0138283113579594	0.833178
							Klc2	16594	5779.35765702782	0.277571670890759	0.0390252351231658	1.212153
							Ksr1	16706	512.850487180364	0.603880132038014	0.0307601969708668	1.519799
							Lamb2	16779	2035.30824638237	0.349811283270868	0.00592634822341073	1.274394
							Lars2	102436	85200.9282992514	-1.99270207275372	5.51290138694614e-07	0.251268
							Lemd1	213409	1584.58185866088	-0.362505453778542	0.0190993566818092	0.777813
							Lemd2	224640	1365.87263378048	0.40753143773728	0.00950157280951931	1.326414
							Lims2	225341	1000.30899070633	0.380585590160132	0.0452744565595759	1.30187
							Lipt2	67164	47.9729779973915	1.06044226118429	0.0474228140545472	2.085571
							LOC668415	668415	505.088419816671	-0.572904489194419	0.000361720687189005	0.672262
							Lpp	210126	4456.45207466284	-0.276607954277153	0.0446004959679745	0.82553
							Lrrc47	72946	2974.4611465126	0.233226945647152	0.0498983478695619	1.175461
							Lrrc69	73314	1202.05226431661	-0.405437713163729	0.049421513600725	0.755007
							Lsm4	50783	1349.30578034645	0.541580109860041	0.00479880800177939	1.455566
							Ltbr	17000	360.49924454006	0.623830221273942	0.00744820394990371	1.540961
							Malat1	72289	24771.4076944246	-1.55740954180092	8.41018110854504e-14	0.339761
							Manbal	69161	271.168210578834	0.622766716535722	0.00526570090874042	1.539825
							Mapk8ip2	60597	4781.69588526628	0.296925420979818	0.0291587639120426	1.228523
							Mapk9	26420	2440.92758216328	0.305235446644809	0.0245465171492434	1.23562
							Marcksl1	17357	3791.12846240558	0.248002249821686	0.04751853664547	1.187562
							Mast1	56527	116.708756571488	-0.980263722372195	0.00660108878822472	0.506887
							Maz	17188	2550.78722062409	0.455090991145029	0.000229789689205403	1.370869
							Mbd3	17192	4075.08735438149	0.410242238527759	0.00429606019792648	1.328909
							Med16	216154	7459.65093970336	0.26404897339627	0.0151478475645549	1.200844
							Mepce	231803	5415.09304589909	0.270895841222431	0.0401437178358716	1.206557
							Mesp1	17292	1918.31829260798	0.30602281543719	0.00916604751432628	1.236295
							Mgat4a	269181	713.270467658158	-0.461653312283896	0.0157912287324647	0.726154
							Mgat4e	71001	1385.24370637448	-0.423461698048628	0.0396847821109942	0.745633
							Mib2	76580	1424.19399061608	0.291438359866523	0.0388291553176544	1.22386
							Mir6236	102465959	5064.94053195836	-1.93086664596808	7.35866371528905e-09	0.262272
							Mir7210	102465697	39.7286903871624	-1.82523543547036	0.000493064200695877	0.282195
							Mir7214	102465700	42.6911315100883	-1.16396780166458	0.039194122539286	0.446283
							Mknk2	17347	3155.27753782666	0.218001212243011	0.0471618856962845	1.163121
							Mlf1	17349	19455.3565354214	-0.24172052139886	0.0229177739321479	0.845736
							Mlf2	30853	1807.5706045282	0.288186021900957	0.0377584496215734	1.221104
							Mphosph6	68533	399.140525171835	-0.491937294468518	0.0295220571634695	0.71107
							Mrgpra6	381886	38544.2422435485	-0.523390954529146	1.77165406871341e-07	0.695735
							Mroh3	76422	603.30384989174	-0.434047689615203	0.0483282668221664	0.740182
							Mrpl57	67840	1316.00945955138	0.352418627127521	0.0386513571495471	1.276699
							Mrps26	99045	610.372939765594	0.514983058780741	0.0229283790590569	1.428977
							Ms4a14	383435	24914.693934719	-0.316061775501638	0.00703250642196036	0.80326
							Mxra8	74761	2663.92423104009	0.510304888373437	3.32745574940305e-05	1.424351
							Myo15	17910	673.053738127247	-0.840186160096766	4.47738541624903e-08	0.558571
							Myocd	214384	45.0955552532641	-1.5445318869578	0.007395920878746	0.342807
							Myoparr	114004354	783.044261137785	-0.711167756914958	1.24016134506364e-06	0.610826
							Ncaph	215387	1146.99303893946	0.292688478047782	0.0446086376573743	1.224921
							Ncoa7	211329	772.46359730628	-0.376229702177635	0.0181353331822317	0.770448
							Ndufaf3	66706	8269.39241061305	0.277781275803484	0.01498276768016	1.212329
							Ndufb6	230075	666.809811351958	0.371472029635978	0.0279600801694296	1.293672
							Ndufc1	66377	1799.4301990459	0.262487827818498	0.0227311056263686	1.199545
							Ndufs6	407785	1691.66474908414	0.332426752067872	0.0183498862657967	1.25913
							Neurl4	216860	5321.70671775912	0.264749557454643	0.031025002990238	1.201427
							Nkx2-1	21869	190.166317363689	-0.767528586229574	0.0029270896619854	0.587423
							Nme1	18102	1052.32977669136	0.418310709411606	0.0441482124943236	1.336362
							Nosip	66394	2422.73865095555	0.300710036794305	0.0197337664748196	1.23175
							Npm3	18150	2730.21396912777	0.292026467621752	0.0107554562542497	1.224359
							Nsun4	72181	13475.6697085239	-0.258757919996918	0.0439732812706419	0.835807
							Nubp2	26426	4499.33230162145	0.275748679209008	0.0129051457227074	1.210622
							Nucb1	18220	2011.91467264225	0.334243806487212	0.010901248749775	1.260716
							Odf1	18285	34901.6675500873	-0.20246321063184	0.0475825758294035	0.869065
							Ogfr	72075	1023.16758976328	0.390465933099112	0.0130666876430693	1.310817
							Olfr613	259104	647.927700747255	-0.640865061030372	3.86825486973364e-05	0.641328
							Olfr856-ps1	624341	892.464450542698	-0.741570614467324	2.91499307257051e-10	0.598088
							Ophn1	94190	1197.78505946307	-0.38171156447765	0.00193908306640735	0.767526
							Otub2	68149	10697.8848045931	-0.275904746738249	0.0162368613110389	0.825932
							Ovol2	107586	1802.93230505253	0.308133683510762	0.0386255540599435	1.238105
							P2rx3	228139	2270.07313114793	-0.270166087005987	0.0446086376573743	0.829224
							Pabpc1l2a	245545	78.0206666174008	-0.979645610144835	0.0215224471766888	0.507104
							Pacrgl	66768	1736.75093283653	0.322236546194855	0.00962196720284343	1.250267
							Padi6	242726	445.347186501085	-0.444789140936998	0.0323247183851173	0.734692
							Pafah1b3	18476	503.158115209584	0.395289755027153	0.0471618856962845	1.315207
							Papln	170721	821.026666364134	0.409267285384886	0.00821692986568074	1.328011
							Pcyt2	68671	2344.86036588664	0.306334363894172	0.0289978991618038	1.236562
							Pdzd8	107368	12811.2786877762	-0.290434857927073	0.0141008627465342	0.817656
							Pga5	58803	126.490100305586	8.52492005919777	4.5816577330241e-13	368.346586
							Pgp	67078	23014.4972254799	0.344753231779984	0.0247366580855609	1.269934
							Phospho1	237928	7130.98747307967	-0.335038089531451	0.00177090527659099	0.792763
							Pianp	319352	157.869697524512	-0.993043734276779	0.0102399020151895	0.502417
							Piga	18700	916.382311845473	-0.304542086096615	0.0407072967114966	0.809699
							Pigl	327942	879.665969222151	0.306129363693476	0.0479197114395291	1.236386
							Pin1	23988	1325.01684018451	0.375583497957792	0.0167317911984775	1.297364
							Pkd1l3	244646	5694.88763649608	-0.298903327568119	0.0435071581007791	0.81287
							Pkib	18768	3321.71266661493	-0.264423517175484	0.0159885534582699	0.832531
							Pkmyt1	268930	2334.77535727806	0.277352363601851	0.019827953707787	1.211969
							Plbd1	66857	2853.56824464499	-0.329734903454181	0.0245465171492434	0.795683
							Plekhj1	78670	1064.6872079438	0.360369477170302	0.0200622152947077	1.283755
							Polk	27015	2575.79838670688	-0.26029834682078	0.0294939279062949	0.834915
							Pot1b	72836	810.39129503779	-0.321376608652141	0.0338465324114002	0.800306
							Ppcdc	66812	1109.11359877038	-0.319261845864212	0.0390252351231658	0.80148
							Ppm1a	19042	9986.56734998359	-0.239930762212434	0.0335618052902694	0.846786
							Ppp1r12c	232807	3199.22627557001	0.295085841059126	0.035212656160272	1.226958
							Ppp1r3a	140491	106.258661159732	-0.884221663928156	0.0156592032969259	0.54178
							Ppp1r9b	217124	2230.47658544679	0.344413427610922	0.0129051457227074	1.269635
							Prdx5	54683	3798.59506658882	0.39546796383955	0.0129679019717513	1.315369
							Prm3	19120	3303.30080816628	0.316152625069975	0.00737113961165001	1.245006
							Prmt1	15469	1011.20865362924	0.32022211420787	0.0483282668221664	1.248523
							Prnp	19122	2049.42580357309	-0.311706807067447	0.0156933945442475	0.805688
							Proca1	216974	6277.56129836777	-0.253623894450645	0.0298530939378483	0.838787
							Prr7	432763	537.454143244228	0.46753992490511	0.0168138523894921	1.38275
							Prss37	67690	5497.19562758745	-0.371340062071388	0.00891409033880112	0.773064
							Prss56	69453	508.99890003603	0.583348908479853	0.00949941171672349	1.498323
							Psd3	234353	4340.16709516084	-0.300982375592763	0.0257138801003857	0.811699
							Psmb9	16912	43.8664488522841	1.21190214004472	0.0396847821109942	2.316428
							Ptp4a1	19243	3677.69247701411	-0.293804504548299	0.00703250642196036	0.815748
							Pycr2	69051	199.301131329368	0.679972016163126	0.0196987692673045	1.602109
							Qsox1	104009	5093.06214045129	0.347867510050919	0.00295737153066115	1.272678
							Rabep2	70314	839.956091855085	0.389939574621913	0.0362781108241556	1.310339
							Raly	19383	1995.18246949492	0.294016076748543	0.0479271372325421	1.226049
							Rb1	19645	1806.22303961707	-0.275835502145253	0.039194122539286	0.825972
							Rev3l	19714	6497.50012552708	-0.271164601626343	0.036447362222821	0.82865
							Rgs22	626596	19136.79385481	-0.314841799533083	0.00150856790440561	0.803939
							Rhbdf1	13650	349.086112378224	0.558322073301045	0.0134911948749129	1.472556
							Rhob	11852	892.840334937834	0.357111000425327	0.0183146878677275	1.280858
							Riiad1	66353	1829.49740041062	-0.369810825131523	0.000512414699233548	0.773884
							Ring1	19763	716.343192251318	0.434357568518171	0.0484059889524952	1.351309
							Rn45s	100861531	8201.52620610254	-0.678713186853733	4.41066249020325e-14	0.624722
							Rnaseh2c	68209	408.725091440413	0.54701836598004	0.0102399020151895	1.461063
							Rnf133	386611	6303.70368919868	-0.310815270543107	0.035212656160272	0.806186
							Rnf223	100045778	48.3046845005145	1.64098387088013	0.00604455335870665	3.118785
							Rom1	19881	319.469762246476	0.503337167812142	0.0338465324114002	1.417489
							Rpgrip1l	244585	3131.74173630404	-0.240117648105101	0.0307685407598441	0.846676
							Rpl26	19941	1674.18157340249	-1.00758416495954	1.10536873525175e-23	0.497378
							Rpl30	19946	3174.41316967306	0.434097729072179	0.0102560466848941	1.351066
							Rpl34	68436	1019.36469353595	0.422753501347446	0.00856265205583783	1.340484
							Rpl36	54217	3853.2956826069	0.312491237209977	0.0124267084588275	1.24185
							Rpl4	67891	9765.02697546423	0.322411285254086	0.0155723669939875	1.250419
							Rplp1	56040	5157.37911840268	0.226246065435191	0.0315630610860678	1.169787
							Rps15	20054	4331.08840842302	0.311278789439698	0.0152053058718537	1.240807
							Rps19	20085	2148.80499112798	0.306864039562374	0.0222532143218877	1.237016
							Rps2	16898	7801.0210837195	0.32887343039046	0.000357385129720553	1.256032
							Rps29	20090	4910.14122824442	0.232799600358276	0.0238334240165021	1.175113
							Safb	224903	3780.61487152213	0.359877694653962	0.0171960058536857	1.283317
							Sall3	20689	227.465239613241	-0.603922052667517	0.0301480122823574	0.657963
							Scand1	19018	2088.73968713378	0.42902203527331	0.0186379534367885	1.346321
							Sclt1	67161	9698.26615263781	-0.291197211168423	0.0131053184218899	0.817224
							Sdf2l1	64136	1522.22827972437	0.370013642751705	0.00916604751432628	1.292365
							Sec61b	66212	416.815896026887	0.454872068241128	0.022556290662862	1.370661
							Serpina9	71907	76.3349418520243	-1.06512963473887	0.0359271519002573	0.47793
							Sftpb	20388	83.3129839021901	-1.41150169822988	0.00812687180976629	0.37592
							Shisa3	330096	1683.16308292918	0.32128278295196	0.00770442991967499	1.249441
							Skiv2l	108077	7520.57814716511	0.267118515637644	0.0156592032969259	1.203402
							Slc12a8	171286	122.11883032347	-0.898024527712953	0.00489722056165265	0.536621
							Slc22a20	381203	80.494123385231	-1.12607266407314	0.00400685796185509	0.458161
							Slc2a8	56017	1754.15235495938	0.351050077605606	0.0279600801694296	1.275489
							Slc35c2	228875	1185.58284268792	0.386983140245283	0.00821386603044365	1.307656
							Smap1	98366	9082.55140100151	-0.22438129532231	0.0190993566818092	0.855962
							Smc1b	140557	9351.97772636684	-0.236152154930126	0.0190993566818092	0.849007
							Smcp	17235	54918.0539632696	-0.33369536362086	0.0021238969138243	0.793501
							Smg9	71997	6451.56711893438	0.272641982372162	0.0353296610688378	1.208018
							Snx15	69024	599.716129958292	1.07713538026732	9.63594594873594e-08	2.109843
							Spata18	73472	20872.5722580721	-0.222882611395457	0.0474228140545472	0.856852
							Spata31d1a	72219	5711.34474796686	-0.324963269387002	0.0348791806000559	0.798319
							Spata31d1c	238683	3040.40895203812	-0.435459911447705	0.0143205873752138	0.739458
							Spata32	328019	3088.29125811305	-0.294048925150028	0.030124559013548	0.81561
							Spata7	104871	14372.8858797294	-0.269647167382438	0.0473059035977508	0.829522
							Speer4cos	75858	353.630063762246	-0.814748219981008	0.00230271479564921	0.568508
							Spsb3	79043	3194.81317704887	0.30874210561751	0.00633966530223927	1.238627
							Src	20779	666.586443044371	0.344264653884878	0.0492434164751653	1.269504
							Stat4	20849	19872.9327747092	-0.286398641543845	0.00385801881257991	0.819946
							Sun3	194974	2702.86235488906	-0.303971421028727	0.0257138801003857	0.81002
							Supt5	20924	10489.688500884	0.214471793834918	0.0498803150797451	1.160279
							Syne1	64009	1035.74370222296	-0.384942894951564	0.0145134347556924	0.765809
							Tap1	21354	136.351918964454	2.25261140516978	0.0114551290900292	4.765447
							Tap2	21355	152.254508307451	1.24648416904411	0.000877006319371708	2.372625
							Tbc1d10a	103724	1199.43464128115	0.370699071474853	0.00520020985688085	1.292979
							Tbrg3	21378	81.3534634541583	-2.11330470548487	2.77403187984899e-07	0.231117
							Tchp	77832	4231.2950437492	0.366584668484853	0.0206853286314912	1.289297
							Tent5d	213449	1447.58597498861	-0.287331830216576	0.019827953707787	0.819416
							Tesmin	17771	8439.99246172308	0.26636628559874	0.0410891568837994	1.202775
							Tex24	541463	3649.60647680653	-0.263899352409246	0.0289978991618038	0.832834
							Tex47	70920	2000.17548976781	-0.277782648315672	0.0485642059651068	0.824858
							Tex55	74663	2107.98068865896	-0.374865952456323	0.00143878036744752	0.771177
							Tfap2d	226896	817.542406110176	-0.776844723207002	4.55058847389552e-08	0.583642
							Tfb1m	224481	1236.33965924747	-0.479597629631151	0.0187315122104509	0.717178
							Tfeb	21425	269.496570352734	0.532894763911939	0.0498983478695619	1.446829
							Tfeb	21425	269.496570352734	0.532894763911939	0.0498983478695619	1.446829
							Them6	223626	2374.01488621581	0.296001601333842	0.0323043166756188	1.227737
							Timm13	30055	613.475747855255	0.50806481123131	0.0183763120936507	1.422141
							Tlcd4	99887	4400.65366851072	-0.325777687570957	0.0200622152947077	0.797868
							Tmco5	67356	10427.8253540717	-0.286679102677319	0.0403434394360643	0.819787
							Tmem131l	229473	5898.66424922384	-0.28693160174535	0.0165526330803802	0.819643
							Tmem132cos	67351	555.912023694255	-0.40798686609493	0.0465807450694242	0.753674
							Tmem95	100503361	1036.25355974458	0.51771676791296	0.0159885534582699	1.431688
							Tmigd3	69296	2942.22030591536	-0.389118636846966	0.0309520527969894	0.763596
							Tmod1	21916	1342.70267590474	-0.360608421441739	0.0229177739321479	0.778836
							Tnfrsf10b	21933	459.793735193954	-0.596583929242259	0.000601330186545965	0.661318
							Tnfrsf12a	27279	84.4545075417915	1.40731671873366	0.00495570063166699	2.652434
							Tnfrsf22	79202	1014.19348700723	-0.375491340492793	0.0197762094440088	0.770843
							Tomm40	53333	1125.58025727964	0.320886573716046	0.0323247183851173	1.249098
							Tor1aip1	208263	10550.477735828	-0.302796270538178	0.0252986547108467	0.81068
							Trim42	78911	2356.26642606398	-0.334174233854567	0.0465807450694242	0.793238
							Trim46	360213	455.42623544275	0.492990665032907	0.022556290662862	1.407359
							Trim54	58522	240.213301685571	0.871219020971138	0.00826351616956471	1.829208
							Trp53tg5	73603	3240.81567914474	-0.402214357026734	0.00585969267095245	0.756696
							Tspan6	56496	3656.32467149709	-0.337043276326338	0.0143205873752138	0.791662
							Ttc23l	75777	5155.10688638592	-0.256451639866637	0.00826351616956471	0.837144
							Ttc24	214191	1510.88960468016	-0.297327756775135	0.0433423415455604	0.813758
							Ttll2	100216474	641.248904536628	-0.429183097463319	0.013489910996377	0.742682
							Ttn	22138	427.45190706099	-0.721897346878687	0.0064755169115031	0.6063
							Tuba3a	22144	38995.6041823314	0.404266359511196	0.000427708370241078	1.323416
							Txndc2	213272	20929.8994020207	-0.357424831534737	0.00385801881257991	0.780557
							Tyms	22171	908.245482946313	-0.559285676764057	0.00178810146391263	0.678638
							Tyr	22173	281.616754312526	-0.62893506431095	0.0048800023968411	0.646654
							U2af2	22185	3540.8834179318	0.254703147607264	0.0323601929353601	1.19309
							Ubn2	320538	5707.09249288419	-0.29136697242702	0.00483551557902908	0.817127
							Ubqlnl	244179	10164.0324515053	-0.238724993937783	0.0394823857806357	0.847494
							Ubxn1	225896	3608.5857103635	0.284085332254989	0.0288721966673672	1.217638
							Unc119	22248	969.2882865014	0.315053296097074	0.0443526071217974	1.244058
							Upf1	19704	5356.35513253082	0.242327064675175	0.0229283790590569	1.182899
							Uqcc2	67267	5363.19752462476	0.244519665159398	0.0175558641252223	1.184698
							Uqcr11	66594	942.58068952407	0.388275723343488	0.0137531278012172	1.308828
							Vamp5	53620	373.998405864609	0.491191313007464	0.0151478475645549	1.405605
							Vgll2	215031	145.136099586508	6.10292793217904	0.00950217930067722	68.732853
							Vmn1r58	81014	1470.88101405155	-0.505060632083819	0.00234380140600472	0.704631
							Vwa3a	233813	5033.17876369028	-0.304975804543859	0.0340894062870306	0.809456
							Wdr49	213248	70.4274115225139	1.43437043162682	0.0174374435836686	2.702642
							Wdr64	75820	7637.42819646475	-0.351575442089062	0.00891409033880112	0.783728
							Wfdc8	277343	104.369717706641	0.85932121032205	0.0410891568837994	1.814185
							Xrcc4	108138	1022.33584966812	-0.39737586858823	0.0285395699104969	0.759238
							Ywhaq	22630	9354.08370563486	0.234300262555847	0.0266527569064922	1.176336
							Zbtb49	75079	638.913634666727	0.391280674285176	0.0188359019434604	1.311557
							Zbtb8os	67106	1334.88049560776	-0.31812733369396	0.00995265700537514	0.80211
							Zfp277	246196	449.778209087997	-0.421982545207894	0.0289978991618038	0.746398
							Zfp354b	27274	125.508566742143	1.02292886081524	0.0315630610860678	2.03204
							Zfp37	22696	8634.93043036309	-0.310315458501377	0.0151478475645549	0.806465
							Zfp488	382867	2601.50738377259	-0.69258874904531	2.08600091034015e-09	0.618743
							Zfp51	22709	707.351649993319	-0.36717972592007	0.0497717060902609	0.775297
							Zfp597	71063	3418.34985894889	-0.232369374429214	0.031640066151334	0.851236
							Zfp65	235907	982.692197524744	-0.433731433460262	0.0064755169115031	0.740344
							Zfp729a	212281	297.346228815232	-0.783578555956212	0.000349848332239424	0.580924
							Zfp758	224598	346.241343460024	-0.47335131054071	0.0331181878423382	0.720289
							Zfp771	244216	614.251545756823	0.484683995835244	0.0186379534367885	1.399279
							Zfp933	242747	408.215793612382	-0.514124573525861	0.00796286957740601	0.700218
							Znhit2	29805	12428.1453555662	0.289963668051757	0.0401437178358716	1.222609

## Sheet: S6 DEGs F2 female
Supp Table S6: Gene names and fold changes of DEGs in 30 dpp F2 Female gonads
CD1/C-C							CD2/C-C								D1C/C-C							D2C/C-C							D2D2/C-C
gene	ID	baseMean	log2FoldChange	padj	Fold Change		Gene	Id	baseMean	log2FoldChange	padj	Fold Change			Gene	Id	baseMean	log2FoldChange	padj	Fold Change		Gene	Id	baseMean	log2FoldChange	padj	Fold Change		Gene	Id	baseMean	log2FoldChange	padj	Fold Change
2210409E12Rik	72381	38.7293949749043	-4.43982887233526	0.00169667750711794	0.04607638		1110008P14Rik	73737	1576.39259212717	-0.635295781621933	0.0134167724862228	0.643809			1700066C05Rik	78654	721.221435527285	-0.614578303045522	0.0298282069460953	0.653121		1700048O20Rik	69430	495.130235764035	0.578078281179414	0.00437922174655296	1.492859		1110032F04Rik	68725	6135.61398696645	-1.03834545003973	0.00627007012439315	0.486886
Adipoq	11450	93.9978515471368	3.78099719589596	0.00136340669459522	13.746545		1700030C10Rik	69513	40.4774507326788	3.90089102884858	1.02260375204271e-08	14.937751			2410004P03Rik	73667	20.6794380060105	2.46119476407689	0.0376739882989437	5.506726		Ablim1	226251	12102.2152100662	0.414184490430444	0.0389686625882695	1.332545		A2ml1	232400	35.3707033408623	2.38897400662923	0.0142076247158233	5.237847
Cnga1	12788	33.472341850215	-2.26490935687195	0.0150828604038213	0.208063		2210039B01Rik	73644	113.918811145541	-1.41461026727866	0.0442619952839463	0.375111			2610028H24Rik	76964	15.8801155356465	3.48905267649461	0.0464297116614533	11.228184		Adipoq	11450	117.89927094466	4.07661277004754	1.67573222444455e-08	16.872628		Adamts1	11504	2467.47828404012	-0.79607849483905	0.000203331968182174	0.575912
Glo1	109801	9416.89652424526	-1.10504154575094	0.000163911393299014	0.464889		2610507I01Rik	72203	647.672273699991	0.936478754792621	0.0498632787159544	1.913851			2810408A11Rik	70419	338.813262744392	0.611160254321035	0.00708919361385281	1.527487		Akr1e1	56043	1141.20614870447	-0.952847944999768	7.14656982866517e-07	0.516612		Akr1e1	56043	1154.92307019872	-0.771354201304325	0.0488093752172686	0.585867
Gm30075	102631845	18.9926902377259	3.40125052970676	0.00531983314198854	10.565217		4930550L24Rik		29.3878897781696	-1.66162187930673	0.0348851156399917	0.316084			4930550L24Rik		29.3523233130999	-1.89375786389131	0.0190505677156816	0.269105		Aldh3b1	67689	2445.87660454587	-0.439826801000211	0.0389686625882695	0.737223		Amd2	100041585	253.085921800127	-1.29579274935765	0.029848564629615	0.407312
Lrrc66	231296	31.8732055147345	3.42554874792213	5.19961052700121e-06	10.744666		Abcc9	20928	1646.00884610287	-0.456399245758262	0.0115199706236703	0.728803			A2ml1	232400	59.7811993841855	3.22039000740192	0.00393218197766457	9.320388		Ankle1	234396	1006.52102329126	0.723175901663243	0.00241466489066486	1.650812		Aoc1	76507	29.3005844205604	3.19806890093236	0.0338668892268938	9.177294
							Ablim1	226251	12156.8705982224	0.533228202432335	0.00156873328833377	1.447164			Actn3	11474	168.693874774618	-1.22887045480086	0.000297110336884339	0.426651		B3gnt3	72297	81.1749935149165	1.93932832924957	0.0058643693885846	3.83527		Aqp8	11833	341.11668975162	2.22917087687198	0.000107537565544514	4.688644
							Adamts1	11504	2547.31421539127	-0.633939354803942	0.0084585596709409	0.644414			Adarb2	94191	105.883521978933	-1.41957499799292	0.0237792628277019	0.373822		C1qtnf2	69183	760.451126912276	0.820045913383836	0.00780343960148616	1.765462		Arhgap8	73167	141.292075659205	2.44705320401053	4.79511887557782e-09	5.453012
							Adh1	11522	4032.72554653512	-1.01500789037975	3.96991145878964e-06	0.494826			Adgb	215772	15.1841358274061	2.9688769020956	0.0036484882528464	7.829265		Car3	12350	710.768145021838	2.49075074295487	0.0402874702725472	5.620704		Ass1	11898	2591.26316028801	-0.522468514407491	0.00788017497909406	0.69618
							Adipoq	11450	30.2680203007163	1.91730302934597	0.0108375267663166	3.777163			Adipoq	11450	129.769902492187	4.24770725711546	0.0130733948394646	18.997099		Cfd	11537	233.760406295781	3.03652962296882	6.37020364692808e-09	8.20515		AU020206	108167440	26570.654411223	0.657292706797367	0.028932985462259	1.57712
							Adora1	11539	417.302758249695	0.756265762234277	0.0252738147938953	1.689113			Ahr	11622	1151.30883137682	-0.504140136210666	0.0194435211749067	0.70508		Cidec	14311	111.044388944037	2.64323342435931	0.00307861729734136	6.247303		Btbd3	228662	4828.69782706058	-0.573988745934167	0.0233168705037144	0.671757
							Ahr	11622	1094.75686381927	-0.557070645916221	0.0439200234248742	0.679681			Alas2	11656	456.335595056006	1.14647450441561	6.43324606249506e-05	2.213723		Clcn6	26372	2110.7024338848	0.579171155409228	0.00738668140803602	1.493991		C1qtnf7	109323	976.422991149469	0.626565301990189	0.029848564629615	1.543885
							Akr1c18	105349	63.5772852210991	1.50567920064172	0.0291573516096646	2.839583			Alox12e	11685	26.9214971898124	2.76279323885587	0.00596375108411764	6.78709		Cpox	12892	1912.85654074894	-0.536699330217676	0.0285080436381696	0.689346		Cnot6	104625	12828.9497836517	-0.587630014879686	0.00686756844577991	0.665435
							Amd2	100041585	258.091879103865	-1.15092014584098	5.83550959228404e-05	0.450338			Alox15	11687	50.0414318537582	2.79215959401935	0.0161123857239358	6.926659		Ctxn3	629147	72.3457001380896	-1.47812822679037	0.0151134174507729	0.358954		Cpox	12892	1790.24010638389	-0.659502995670015	0.00788017497909406	0.633096
							Apoe	11816	48573.6880875952	-0.440953883394389	0.00945999366651952	0.736647			Amd2	100041585	287.52494972631	-0.839583591569826	0.00533315928618476	0.558805		Cyp2e1	13106	81.1143012029439	1.71203064657042	0.0373662342617096	3.276216		Csdc2	105859	2552.33624947413	0.44751070680552	0.0374486918024116	1.363685
							Arl4c	320982	1728.85059238611	-0.553462143425497	0.0386804575980452	0.681383			Ankle1	234396	909.735857316828	0.499558430187195	0.00599766642135681	1.413781		Elovl6	170439	9115.44926471633	-0.690836677267518	0.00616090007654513	0.619494		Cyp17a1	13074	46139.8618546753	-1.07272119683388	0.00923386533013441	0.475421
							Atp1a3	232975	165.336845019935	-0.954492410821792	0.00370420756023461	0.516023			Aox4	71872	188.965930909572	0.931055823273401	0.00116532676935842	1.906671		Epdr1	105298	2024.85177819507	-0.604733226942335	0.0174364472744079	0.657593		Dhcr7	13360	4323.80146680659	-0.500966536656436	0.0256115889432863	0.706633
							B4galnt2	14422	135.22583382945	1.46806307883293	1.98778017659419e-05	2.766502			Aph1c	68318	444.125464362011	-0.553349405469654	0.0389798584734242	0.681436		Fabp4	11770	498.226016156794	1.51681747230459	0.011758068017472	2.861591		Dlk2	106565	135.030355329732	1.4593387933333	0.00788017497909406	2.749823
							BC029722	613262	2038.4611154279	-0.568399921881639	0.000449155687993688	0.674364			Aqp8	11833	205.099483654466	1.21590231396108	2.04548883552712e-05	2.32286		Fosl2	14284	19874.699854286	-0.739066656075025	0.0288449031999471	0.599127		Dnajb1	81489	5184.09241447777	-0.631807501393864	0.00832684933622136	0.645367
							Bpifb5	228802	502.500360731662	-0.899130294836597	0.00336127776668868	0.53621			Asic4	241118	175.135487950072	-1.94004818356254	0.0114325885482373	0.260608		Gabrb2	14401	502.136157983385	-1.46849041545297	0.000219687135549683	0.36136		Dnajb4	67035	2476.2219119039	-0.526704502092007	0.0492494840074531	0.694139
							C1qb	12260	1609.52744252184	-0.561478532235816	0.0229084975025289	0.677607			Atp6v0d2	242341	225.441904662115	-0.792356791794493	0.0214290953087595	0.5774		Glo1	109801	9947.05908999797	-0.991137716744299	2.67131049904317e-11	0.503081		Dnajb9	27362	2282.02404348351	-0.614506259423008	0.00923386533013441	0.653153
							C1qc	12262	1676.67320215231	-0.619100722172583	0.0362074047756169	0.651077			Aurkb	20877	2666.3489651693	0.304874483540105	0.0348399876791768	1.235311		Gm19439	105244487	42.8737466945387	-2.36387515567425	0.0490631156856902	0.194269		Elf1	13709	2453.62193109714	-0.477792050678492	0.0338668892268938	0.718076
							C2	12263	2454.1430300605	-0.433748970161962	0.0486967437298119	0.740335			B4galnt2	14422	114.734139550195	1.05898862639787	0.00269458007067011	2.08347		Gm30075	102631845	22.8499032803953	3.63798411378715	8.02648542838096e-05	12.449226		Fads2	56473	22281.6057318496	-0.773338246459148	0.00145933814510122	0.585062
							Camsap3	69697	1961.59602288763	0.478373829520619	0.0362074047756169	1.393172			BC023719	100416360	492.285882967112	0.841419937233164	0.00673712873490239	1.791813		Gm6567	625243	28.6522312947087	2.94199450593726	7.63275950943667e-06	7.68473		Fam171a2	217219	1322.26696725681	0.447887351414126	0.029848564629615	1.364041
							Cd200	17470	5056.78950881826	0.673418260042905	0.0041742018768361	1.594847			BC048679	210321	26.2890042930132	3.23397297378982	0.00501316729088327	9.408554		Gnl3l	237107	3105.32144484444	-0.500351655864771	0.0433203046288179	0.706934		Fam171b	241520	2398.64288591832	-0.585508490459474	0.0321845586894461	0.666414
							Cd300a	217303	204.482658120445	-0.825222737722727	0.0235567437784889	0.564395			Bhlhe41	79362	322.668019406714	-0.934463319932513	0.0013086399483676	0.523237		Greb1	268527	40299.7221860473	-0.587670490238021	0.0110262977417675	0.665416		Fosl2	14284	19868.1071730443	-0.617329443494055	0.00944249204027451	0.651876
							Cdh13	12554	185.594865753253	-1.24258094183248	0.000449155687993688	0.422616			Bpifb5	228802	511.759685776319	-0.971992094001037	0.00221416597971721	0.509802		Grin2c	14813	1296.79112004724	0.763920620539651	0.000162425693096768	1.698099		Gabrp	216643	61.5120369927116	3.08243760083162	0.0473251516370903	8.470444
							Cfd	11537	118.614808310085	1.96008906089721	0.000330972886939971	3.89086			Bub1b	12236	4614.18379668142	0.374383519392449	0.0321353878466949	1.296286		Inhba	16323	37230.2598759415	-0.962684784028651	1.18593406325151e-05	0.513101		Glo1	109801	10349.0916051941	-0.701485168789148	0.00686756844577991	0.614939
							Cgn	70737	2071.58106299053	0.623647343664014	0.0250997472269596	1.540766			C130074G19Rik	226777	12881.0817384393	0.340116274474515	0.0455449891354685	1.265859		Izumo4	71564	589.355612135092	1.45335535838561	6.37020364692808e-09	2.738442		Gm13238	236069	69.7711914155249	-2.59194288833526	0.0109126228424175	0.165862
							Clec4a2	26888	110.552178867342	-0.917786495791307	0.0380765319330028	0.529321			C1qtnf2	69183	725.471419341446	0.729905535434899	0.00071617403104664	1.65853		Kazald1	107250	3259.25061702128	0.875196202399813	0.0164323004344113	1.834258		Gm6567	625243	25.1547480247728	2.77765644868427	0.00686756844577991	6.857375
							Clec4a3	73149	126.341905993795	-0.924268475849043	0.0321266345300355	0.526948			C1s1	50908	5088.34136090196	-0.763943003013317	0.0176083083233345	0.588885		Lhcgr	16867	10915.4817750133	-1.42725578619165	0.00271680554641484	0.371838		Gnl3l	237107	3007.1744676566	-0.499937811255851	0.00923386533013441	0.707137
							Cma1	17228	12.802177042088	3.08364564861255	0.0348851156399917	8.47754			C2	12263	2501.54041056619	-0.490592959728544	0.000145847152803831	0.711733		Lims2	225341	1843.74875266346	0.50909357117116	0.016846518177598	1.423156		Guca1b	107477	57.3301601837895	-2.3684350483254	3.93672955796319e-05	0.193656
							Cnnm1	83674	1396.78815345432	0.707537907650891	0.0083922823981179	1.633015			Cacng5	140723	117.360976165901	-0.958107283221417	0.04803406853072	0.514732		Lrrc66	231296	25.8731639983518	3.05944907810756	0.00289104632485388	8.336542		Hspa1a	193740	1812.4039295573	-1.23547380985947	0.0109126228424175	0.424703
							Col9a2	12840	4488.04507446159	0.876814554034891	0.0387782604207477	1.836316			Car14	23831	9911.4255582236	0.459552602922887	0.000180449932413301	1.375115		Mid1ip1	68041	19144.167760083	-0.495927933656515	0.0316926580927328	0.709105		Hspa1b	15511	2897.6484721511	-1.2043066278477	0.0379719149203577	0.433978
							Ctsb	13030	28013.3768791347	-0.370649246566475	0.0444725432956862	0.773434			Cbfa2t3	12398	2502.54756126371	-0.452948023439604	0.033625001102821	0.730549		Mir6236	102465959	1435.80426403662	-1.10796750196302	1.26295852240123e-08	0.463947		Iqgap2	544963	3472.19388613388	-1.05709640125592	0.00788017497909406	0.480598
							Ctss	13040	1964.14337748767	-1.08147551455571	7.6990643357764e-05	0.472545			Ccna2	12428	5420.62486758542	0.404294495209437	0.0464297116614533	1.323442		Mug2	17837	424.59001716347	1.25500957416555	0.0316926580927328	2.386687		Irs1	16367	7686.60982190343	-0.546637860843292	0.0152605256386839	0.684614
							Cuzd1	16433	25.8084559840546	3.82307205829492	0.0298062075411377	14.153354			Ccnb1	268697	3417.7949783998	0.406257770288014	0.0245490670027062	1.325244		Ndc80	67052	1133.08156735616	0.464193337633445	0.0125292295918053	1.379546		Izumo4	71564	549.443426856089	1.38077503073606	0.0254499304862537	2.604082
							Cyp11a1	13070	71364.1513523573	-1.2739122428791	3.43552255195294e-09	0.413537			Ccnf	12449	2424.71679350914	0.453366406707086	0.00416012875991843	1.369232		Nexn	68810	1840.53618636258	0.444328937182911	0.0494198773980188	1.360681		Kazald1	107250	2823.21992406219	0.621119902551226	0.0488829907463413	1.538069
							Cyp17a1	13074	39631.2163045297	-1.82866955171981	2.67105606756534e-09	0.281524			Cd200	17470	4906.23926132504	0.515522929701356	0.00916140384133321	1.429512		Nup62cl	279706	208.943682178094	-1.39585076989254	4.8853098732313e-08	0.380021		Myoc	17926	481.773211429135	-0.762177886685911	0.00353584760818634	0.589606
							D030028A08Rik	319371	213.303989137562	1.18556181466739	0.000116185739714367	2.27452			Cdc20	107995	4824.98640874961	0.493659709462178	0.0013086399483676	1.408012		Pamr1	210622	1819.16913106799	0.755877366875404	0.0272413141788014	1.688658		Nefh	380684	370.787064705935	-2.48405011307109	2.53865080063607e-10	0.178742
							D6Ertd527e	52372	1100.78759412097	0.56556188650627	0.0362074047756169	1.479964			Cdca2	108912	1950.88269937769	0.47232404693473	0.047531588152648	1.387343		Pappa	18491	275.811906051837	-2.03382059175654	0.00241466489066486	0.244207		Npl	74091	278.097604037351	0.650774541327976	0.0490278336052336	1.570011
							Derl3	70377	5742.87467317063	0.478591618254022	0.00599088782276935	1.393383			Cdca8	52276	2966.50487120709	0.409636657113336	0.020312407981997	1.328351		Paqr8	74229	2242.3276899541	-0.643173171747055	1.48622837954668e-07	0.640303		Numb	18222	3665.62437781079	-0.385044346332683	0.0447425586788645	0.765755
							Dll1	13388	413.323691883303	-0.922264795634088	0.0348851156399917	0.52768			Cdh16	12556	27.428144903617	3.35993847386323	0.00480072044174846	10.266969		Pck1	18534	35.9209116481005	2.90057831267764	0.00142265672604104	7.467257		Nupr1	56312	3434.62953345381	0.874623272855249	0.026737040714287	1.833529
							Dnah10	56087	408.474609440309	0.563035362992021	0.0452120106344269	1.477374			Cdkn1a	12575	597.121094756984	-0.577567515781951	0.049373753050114	0.670093		Pcp4	18546	30.6486325362079	-3.52648357356527	0.00241466489066486	0.0867806		Pde10a	23984	701.744315109228	-1.48846077496829	4.91368989719561e-06	0.356393
							Dnah2	327954	1891.98398235918	-0.766113667563938	0.000449155687993688	0.587999			Cep55	74107	1174.69549457305	0.388479952948302	0.0455449891354685	1.309013		Prrt4	101359	1651.05562576156	-0.812704884638169	0.00271680554641484	0.569313		Pde11a	241489	116.334111699358	-1.16693561025743	0.0479286695670214	0.445366
							Dnmt1	13433	13559.1047441282	0.450098645372163	0.0342901559355545	1.366134			Ces2g	72361	1200.76761761697	-0.45034508068965	0.0215459332470537	0.731868		Rabl2	68708	1083.97065653721	0.636313970255891	0.0433203046288179	1.554353		Pde1b	18574	536.994533431829	0.597985989613281	0.0490278336052336	1.513602
							Dpep1	13479	767.893796314228	-0.722713038401139	0.0386804575980452	0.605957			Cfap65	241116	42.9215359987901	2.75816193618953	0.00673712873490239	6.765338		Retn	57264	90.9876239374308	2.75365668837362	0.000751430533251587	6.744244		Phlda1	21664	1084.01723278036	-0.568128192518878	0.00788017497909406	0.674491
							Dsg2	13511	419.120383251207	0.784473857908046	0.00172579721104063	1.722464			Cfd	11537	365.316032565659	3.74937006457218	0.023156583210211	13.448469		Ripor3	69553	689.151074597844	0.808131692276685	0.00780343960148616	1.750942		Pitx1	18740	16.8602089327284	3.92519926596445	0.0152605256386839	15.191572
							Duox2	214593	307.263275055356	0.817017219369351	0.0386804575980452	1.76176			Ckap2l	70466	2123.70268070173	0.523250790773916	0.000496707735853336	1.43719		Sall1	58198	100.02642404256	-1.18049533224942	0.0153870541542405	0.4412		Plet1	76509	117.322849219023	1.78946085880595	0.0415558073644527	3.456857
							Eef2k	13631	3391.76042137035	0.480827060774636	0.0113803027143468	1.395543			Clec4a3	73149	136.088583038244	-0.769945026763672	0.0389798584734242	0.58644		Sfrp4	20379	709.179120047317	-1.42408414452637	0.000544940097915692	0.372656		Pop4	66161	1884.67528826706	0.855477839297395	0.0338668892268938	1.809358
							Efhd1	98363	2300.88426492187	-0.65134121787187	0.00157121414636458	0.636688			Cnga1	12788	38.5172938968385	-1.46985759111482	0.0446173178916211	0.361018		Slc12a2	20496	2558.3604935836	-0.427890896313676	0.0455862883397597	0.743348		Prkar2b	19088	56225.2646768804	-0.533460046753627	0.0152605256386839	0.690896
							Elovl6	170439	8224.1438072362	-0.926548967696718	0.0229084975025289	0.526115			Cnnm1	83674	1417.63797871605	0.658438625102582	0.00461748125223638	1.578373		Smim10l2a	320237	3018.75551309874	-0.561888222156514	0.0437901549554515	0.677415		Retnla	57262	20.588998417797	3.55042203501703	0.00686756844577991	11.716112
							Ephx1	13849	12022.1230148798	-0.691031329014332	0.0240436897701924	0.619411			Col20a1	73368	2089.69311004736	-0.51404811453494	0.0181465640851283	0.700255		Srbd1	78586	3490.43344256157	-0.794239982155587	0.0160846420044309	0.576647		Rian	75745	6933.75580076234	-0.398111216528231	0.0338668892268938	0.758851
							Etnk2	214253	3232.54428128934	0.702492505382676	0.00599088782276935	1.627314			Cpox	12892	1948.80403133849	-0.444895132467446	0.049839528187442	0.734638		Sts	20905	830.438777299363	0.654480221907235	0.0433203046288179	1.574049		Ripor3	69553	702.568036758288	0.92434930770811	0.000230926634414029	1.897828
							Fads1	76267	12956.3741801464	-0.488106503349222	0.0348851156399917	0.71296			Crabp2	12904	1396.8189332463	-0.842027986276987	0.02963234190001	0.557859		Tdh	58865	37.064243291344	-1.93031788348124	0.012088963842565	0.262371		Scarb1	20778	23593.3264816499	-0.689604061151353	0.000642229224659395	0.620024
							Fads2	56473	20275.7964862367	-1.12448232459052	2.76767360471749e-10	0.458667			Ctse	13034	32.1436202794678	-3.7787304846541	0.0130733948394646	0.07285993		Thrsp	21835	361.103576383768	1.57379665690227	0.0110262977417675	2.976871		Sec14l3	380683	22.2007781272393	2.76561250742923	0.0490278336052336	6.800367
							Fam167a	219148	130.188295158423	1.24072151912156	0.000148231212685479	2.363167			Ctss	13040	2133.41412398278	-0.87951821722963	0.000206346970516644	0.543549									Sec23a	20334	4486.40559500458	-0.656355905663751	0.00229247617674113	0.634479
							Fam78a	241303	6350.50987299813	0.578434793136445	7.6990643357764e-05	1.493228			Cyp17a1	13074	51045.2051603628	-0.753947581472299	0.0133525057078015	0.592979									Sec24d	69608	3994.86143624794	-0.643015671948812	0.0374486918024116	0.640373
							Fam83d	71878	2671.09402090434	0.606191639315969	0.00861775737776699	1.522236			D030028A08Rik	319371	180.437666672769	0.744038705842829	0.0455449891354685	1.674858									Slc12a2	20496	2381.47127209127	-0.56454088946144	0.0263610190766515	0.676171
							Fbxw7	50754	2578.58980007001	-0.477724075696034	0.0498632787159544	0.71811			Dctn3	53598	3058.47306168449	0.93583009889071	4.72062609168325e-05	1.912991									Slc26a7	208890	2370.80310374388	-0.658590276726863	0.028932985462259	0.633497
							Fcgr3	14131	403.819271556723	-0.625588036916657	0.044401375171658	0.648156			Ddx58	230073	1830.45401465985	-0.425655038708806	0.00393218197766457	0.744501									Slc37a1	224674	533.068082636831	1.37503839908209	7.19200188197149e-05	2.593748
							Fndc5	384061	3211.18892574701	0.589248820688753	0.0453887393082446	1.504463			Derl3	70377	5727.81691233956	0.382346661582347	0.00533064758216769	1.30346									Ssr3	67437	23937.3052154515	-0.37215315040128	0.0256115889432863	0.772629
							Fscn1	14086	26778.2464795747	0.527918298590423	0.0486967437298119	1.441847			Dio2	13371	767.493375988576	-0.664389663994363	0.0188487787958415	0.630956									Tgfbr1	21812	6327.53157686571	-0.703601239009883	0.0208146466877356	0.614038
							Gabrb2	14401	517.933549341862	-1.09827351002657	0.00239105402114232	0.467075			Dio3	107585	378.484227688323	-0.920118069757292	0.0491497420179765	0.528466									Tmem52	69671	454.755163866834	0.846191773247896	0.00923386533013441	1.797749
							Gdnf	14573	1356.50484083729	0.651720827101254	0.042164698853858	1.571041			Dlgap5	218977	1635.86615540887	0.522027912753462	0.00196463699501951	1.435972									Wnk3	279561	444.314203861123	-0.706418581391314	0.0353277823109537	0.61284
							Ggh	14590	2138.29353739555	-0.61308906611474	0.0379343100069301	0.653795			Dnah12	110083	32.815050023437	1.58729203971355	0.0214290953087595	3.004848									Ywhag	22628	12806.6999097499	-0.354340342005021	0.0490278336052336	0.782227
							Gm15401	100038714	139.810205921393	1.01167785039491	0.0296644180428145	2.016255			Dnah3	381917	19.5639094391421	4.09253274532697	0.00311215820498837	17.059846									Zfp987	626316	102.279244965647	1.26570051748032	0.0208146466877356	2.404439
							Gm30075	102631845	18.6564314401197	3.40322731381509	0.00191199829906312	10.579704			Dnah6	330355	80.2706291745789	1.99456698981863	0.00119988602911092	3.984965									Zfp991	666532	311.531914043445	-1.40899481600163	0.0478637678236102	0.376574
							Gm36161	102639975	88.8799174416017	-1.1093573282415	0.0442619952839463	0.4635			Dnd1	213236	859.62059018844	-0.717319414439667	0.0277653901248051	0.608227
							Gm52520	115489464	7634.83079386373	-0.90142526623192	0.0321266345300355	0.535358			Dpp7	83768	2150.8860550721	0.553135011945442	0.00855130101720878	1.467271
							Grik3	14807	6697.98073399566	0.97186450948855	2.45552458534764e-06	1.961374			Duox2	214593	354.233662474357	1.04863870052507	2.01235192408087e-09	2.068577
							Grin2c	14813	1271.48581886598	0.81801505979026	0.000330972886939971	1.762979			Edn3	13616	881.725542569363	-0.831912661149146	0.0013057944817508	0.561784
							Gucy2e	14919	178.977625058228	1.02912660075067	0.00158595203712681	2.040788			Efemp1	216616	1025.93837704639	-1.065303255241	0.00533064758216769	0.477872
							Gulo	268756	799.271338134205	0.80665128488377	0.000449155687993688	1.749147			Egr2	13654	230.831414280203	-0.625378897752079	0.0311269533513887	0.64825
							H2-M2	14990	46.6301486899581	-2.20910171392138	0.0453887393082446	0.216269			Emilin2	246707	4945.63054135428	0.464760371620285	0.0266472354341126	1.380088
							H2-T22	15039	86.5141318300068	-1.63269791721761	7.6990643357764e-05	0.322485			Entpd2	12496	309.711993496012	-0.61768096775228	0.0200707782879571	0.651718
							Hoxd10	15430	455.766395740633	0.656230832911458	0.0112970195631631	1.57596			Etnk2	214253	3119.22753387472	0.532748286281841	0.0494689235867139	1.446682
							Il34	76527	267.293696191277	0.959467059199955	0.0252738147938953	1.944591			Evc2	68525	8182.41522547392	0.281719525687165	0.047531588152648	1.215643
							Ipcef1	320495	249.664873735003	0.687161696183896	0.0291993513958462	1.610113			Fabp3	14077	4082.21622295996	-0.530897135041199	0.0472677885133969	0.692124
							Izumo4	71564	472.254011670446	1.09023514388682	0.000644352691282567	2.129087			Fabp4	11770	581.671529673289	1.8253380306168	1.16416861980379e-05	3.5439
							Kazald1	107250	3352.22045262704	1.03184459383371	0.00648218806997936	2.044637			Fads2	56473	24541.9515899992	-0.506522458234573	0.023156583210211	0.703917
							Kitl	17311	2401.36994128748	1.14375845757977	7.73271425707875e-05	2.209559			Fam183b	75429	231.837587569896	1.11206840239578	0.00081522840693652	2.161553
							Lama1	16772	26509.9475703577	0.635114007501141	0.0431918395477792	1.55306			Fam43a	224093	1459.2025866974	-0.671506651154649	0.00354178220671179	0.627851
							Lars2	102436	18621.8359401232	-0.869108327725222	0.0362074047756169	0.547485			Fam83d	71878	2870.09822208426	0.691623254019986	0.000206346970516644	1.6151
							Layn	244864	853.85916287882	0.461675263678988	0.0486967437298119	1.37714			Fanci	208836	881.415140560148	0.459202470162717	0.0458990754901767	1.374782
							Lgals3bp	19039	3568.77274222676	-0.570346240453372	0.0342901559355545	0.673455			Fetub	59083	788.908369266866	-0.642102492760623	0.000733393682910118	0.640778
							Lhcgr	16867	9903.04487447694	-1.73158003838079	0.0386804575980452	0.301122			Foxj1	15223	112.409815548763	2.33489939895469	0.0127113963610491	5.045158
							Lilrb4a	14728	176.879664798058	-1.21978313295163	0.00612160773526126	0.429347			Foxq1	15220	67.8581018386218	0.993546090274686	0.0228516100859972	1.991073
							Lrrc30	240131	212.578019007563	-0.766658707565987	0.0434227304077906	0.587777			Fxyd4	108017	14.8133387479539	-2.70452407542065	0.0171970444889432	0.153411
							Lrrc66	231296	21.0950923638887	2.80432662098372	0.0189604543987504	6.985322			Galt	14430	2121.06356700982	0.827796608878708	0.00439989546497687	1.774972
							Lum	17022	10510.3571697414	-0.461871126629355	0.0498632787159544	0.726044			Gask1b	68659	1432.59916561759	-0.452326819887414	0.0013086399483676	0.730863
							Lyz2	17105	6128.95264864187	-0.625728173887311	0.0342901559355545	0.648093			Gatm	67092	2092.14908930792	-0.522994376846972	0.0229299638417819	0.695926
							Me1	17436	31213.2345444984	-0.417070605866319	0.0486967437298119	0.748944			Gm19757	100503536	221.692950352954	-1.31403943902945	0.0311269533513887	0.402193
							Mgarp	67749	13174.7248550246	-0.502493006653706	0.040989641316506	0.705886			Gm2237	100039441	59.3675426379178	-1.3585178223138	0.0282557662284386	0.389983
							Mid1ip1	68041	18323.0765459857	-0.496935740351369	0.0469489163859811	0.70861			Gm30075	102631845	23.2605029647647	3.67659189839825	3.17498592044645e-05	12.786876
							Mir196a-1	387191	79.7496535436049	1.08080117298424	0.0337875024126569	2.11521			Gm52520	115489464	7610.59036169459	-1.06743232799389	0.000182540963644156	0.477167
							Mir6236	102465959	1441.72804869625	-0.902750773643566	0.0498632787159544	0.534866			Gm6567	625243	35.4216001066281	3.29253936285984	1.54278047837512e-06	9.798354
							Mrap2	244958	117.91803805599	-0.928053358493691	0.0362074047756169	0.525567			Gm9199	668489	87.8566452144067	-5.96599332681946	3.74959560347154e-14	0.01599768
							Mras	17532	15747.2080282576	0.380817641067615	0.0402512599727416	1.30208			Gpt2	108682	2435.12630446318	-0.312374029445537	0.0298282069460953	0.805315
							Ms4a6c	73656	244.486003626667	-0.855967411920193	0.0396745561028577	0.552495			Gstp1	14870	7370.64738041648	0.782008808139196	0.000342622990228611	1.719523
							Ms4a7	109225	257.856393772551	-0.749703419734248	0.0282386886224922	0.594726			Gulo	268756	729.832311064286	0.50767313810109	0.00122207822964748	1.421755
							Msmo1	66234	6839.3647386024	-0.555342317727707	0.00378802312861066	0.680496			H2-Ea	100504404	555.36122795937	-4.78004900477734	0.0288340661551394	0.03639669
							Mug2	17837	380.004979682059	1.116147044956	7.73271425707875e-05	2.167673			H2-K1	14972	14649.8794906826	-0.5123577871547	6.43324606249506e-05	0.701076
							Myo5b	17919	1244.59112123791	0.521657900125766	0.00492766795703058	1.435604			H2-T10	15024	1338.0051987408	0.466035851270433	0.00033582328919101	1.381309
							Nefh	380684	422.183111073173	-1.49499818003262	0.0115199706236703	0.354781			H2-T22	15039	77.4176419458338	-2.80675660516935	1.75936498156711e-07	0.142916
							Nlrp1a	195046	122.18464952272	-1.03277535301722	0.0343592510654123	0.488769			H2-T23	15040	1829.99654596112	-0.73545749237669	0.00494779441974977	0.600628
							Nos2	18126	6357.24393524855	0.43477596323023	0.0362074047756169	1.351701			Hcn1	15165	199.987785661404	-1.26583818090807	0.0259416411773326	0.415858
							Nphs2	170484	364.085885458535	1.02719797701914	0.0291573516096646	2.038062			Hepacam	72927	173.748320637368	1.57847603281563	0.0496657549820185	2.986542
							Olfr873	258554	27.4808601967861	-4.43813986133533	0.00706712887949339	0.04613035			Hephl1	244698	349.672433583002	3.22521860955393	0.0190505677156816	9.351635
							Pcp4	18546	29.0236307420095	-3.75154069855118	0.000644352691282567	0.07424611			Hip1r	29816	2250.29423434358	0.306087536680146	0.047531588152648	1.23635
							Pdcd1	18566	323.890518779386	-1.22678831438451	0.00429428301322504	0.427268			Hspa1a	193740	1922.30890183103	-1.08081713901948	0.0298282069460953	0.472761
							Pdgfd	71785	1133.02535092972	-0.557398989246222	0.0348851156399917	0.679526			Ifi44	99899	126.98927176439	-0.926284517175981	0.0308912137063339	0.526212
							Pgbd5	209966	3413.38950994111	0.550764334201888	0.0320822998981786	1.464862			Il11ra1	16157	3634.22098339369	0.630348675765778	0.0464297116614533	1.547939
							Phyhip	105653	1357.93532949501	-0.783816173718635	0.00711080307993725	0.580828			Il1rl2	107527	539.992429642803	0.521720976307022	0.00960763607827182	1.435667
							Pipox	19193	477.949839911198	0.830477596974439	0.0252738147938953	1.778274			Incenp	16319	5372.38075883724	0.439331099201359	0.0348775844416609	1.355975
							Pla2g4c	232889	1584.50994998445	0.475956800482659	0.0337875024126569	1.39084			Inhbb	16324	85055.8142004066	0.51601489647002	1.93830174803412e-05	1.43
							Pla2g4d	78390	46.6552159243504	1.7119925647692	0.0250997472269596	3.27613			Irf7	54123	607.645499937659	-0.729584684152512	0.0455407955884193	0.603077
							Pla2g7	27226	409.417619718832	-0.7414999197884	0.0291573516096646	0.598117			Jam2	67374	10493.2218362965	0.356372030018533	0.0371986063092403	1.280202
							Plekhd1	217682	4249.28048690259	0.481172670724101	0.0193066682549204	1.395878			Kazald1	107250	2871.92130736329	0.600893301028285	0.0354035234184742	1.516655
							Plet1	76509	98.1483779014326	1.46947187835101	0.00260081848584329	2.769205			Kcnj2	16518	271.742875243304	-1.94439766740272	0.00178450469701912	0.259823
							Plin1	103968	2057.81933676505	-0.695219405867201	0.0296644180428145	0.617615			Kif15	209737	1690.36813778254	0.429660559001665	0.0260519695177195	1.346917
							Prg4	96875	317.107278625086	1.08444799674744	0.0498632787159544	2.120564			Kif18a	228421	464.367247700296	0.589403831002768	0.014939614283849	1.504625
							Procr	19124	862.84389461246	-0.753397644465336	0.000644352691282567	0.593205			Kif18b	70218	1607.10943466945	0.550808160705008	0.00432181265065385	1.464906
							Prr16	71373	207.206966118073	0.868467389087602	0.00898321653381432	1.825722			Kif20a	19348	2935.82600752997	0.445527604579132	0.0253786039783118	1.361812
							Prxl2a	70564	4805.93351557775	-0.472100941807221	0.0339142505984181	0.720914			Kif22	110033	3538.32882430509	0.471602596067081	0.0494409739011901	1.386649
							Rabl2	68708	1004.86207412183	0.558212537630884	0.0144734304947227	1.472444			Kif23	71819	3050.83812798132	0.514742753496523	0.0260519695177195	1.428739
							Ripor3	69553	759.122250530817	1.1157787053353	4.32486886582783e-05	2.167119			Kif2c	73804	2663.36248869354	0.491921515565291	0.00222826326012455	1.406317
							Rnf19b	75234	7660.17543418964	0.492326713569948	0.0146248234241891	1.406712			Kif4	16571	2218.06134262454	0.360237111933252	0.0402393337217837	1.283637
							Rph3a	19894	222.474126703242	1.13104106672844	3.13213459426854e-06	2.190167			Kifc1	100502766	1687.54809076924	0.371236384076999	0.0492719437975269	1.293461
							Scara5	71145	1838.56504557554	0.791592290952326	0.00898321653381432	1.730984			Klc2	16594	12979.0549762666	0.360584993585531	0.0478161190693168	1.283946
							Scarb1	20778	23853.8614933804	-0.607101758271592	0.0113803027143468	0.656514			Knstrn	51944	2776.26556271386	0.382425502205908	0.00480072044174846	1.303532
							Scimp	327957	40.3558225947256	-1.7839834072969	0.0101494498392768	0.290381			Lars2	102436	18089.4921960118	-1.14924413013469	6.26196760668178e-07	0.450861
							Sfrp4	20379	624.539545274194	-1.92665322901783	5.92343432421195e-09	0.263039			Lratd1	105005	1250.25503800938	-0.445157809722729	0.0341636994829252	0.734504
							Sftpb	20388	57.7256766137022	1.84803146745588	0.0232930403967418	3.600086			Lrrc66	231296	23.6758627388975	2.92635577546482	0.000485226119078114	7.601877
							Slc11a1	18173	304.158178680114	-0.759842293387682	0.0498632787159544	0.590561			Ltbp1	268977	11719.1970537275	0.744695792482996	0.00138123085875633	1.675621
							Slc15a2	57738	267.904713244185	1.88015627477789	3.96991145878964e-06	3.681149			Mir196a-1	387191	76.7243384432211	0.923357790683089	0.033625001102821	1.896524
							Slc24a5	317750	381.684953470419	1.39476482872899	4.4281442626464e-05	2.629457			Mir6236	102465959	1363.04489439647	-1.32024478720778	1.15213066409529e-12	0.400467
							Slc25a48	328258	243.15030988811	0.834496617921519	0.0144734304947227	1.783235			Mis18bp1	217653	1025.26129878775	0.496095247202196	0.0252396494967091	1.410391
							Slc2a6	227659	98.2128676109313	-1.39186688222354	0.0326956351694289	0.381071			Mrap2	244958	125.739283735518	-0.810909689685635	0.0130733948394646	0.570022
							Slc37a1	224674	437.179971383154	0.986226302452126	0.0283520512619318	1.980996			Mybpc3	17868	1478.39194729128	0.848091698172409	0.00119988602911092	1.800118
							Slc44a3	213603	1487.39131320407	0.412342832401231	0.0469489163859811	1.330845			Mycl	16918	5029.25885299949	0.621579787785996	0.00141079865567306	1.538559
							Slco2a1	24059	2383.20617689102	-0.874066929397412	0.0144734304947227	0.545607			Myoc	17926	429.682887254746	-1.38295958479965	8.18467154943147e-20	0.383431
							Spon1	233744	7415.73495856442	-0.739050207670175	0.000644352691282567	0.599134			Nat8f6	100504710	17.2072747564772	-2.15754994096481	0.0245490670027062	0.224137
							Tctex1d1		58.9414258258808	1.39565315971729	0.0250997472269596	2.631076			Ncapd2	68298	6441.58293243377	0.417232811619672	0.0417650329959548	1.335364
							Tdrd1	83561	1009.664618503	0.510690372900296	0.0127073333397453	1.424732			Nek6	59126	4085.66669620402	0.34591933875029	0.0250053017809749	1.270961
							Tent5c	74645	1676.70735299822	0.459440843860031	0.0113803027143468	1.375009			Nlrp1a	195046	115.211816761395	-1.49209885912365	1.65741088144727e-05	0.355495
							Tle2	21886	8203.78081607754	-0.547554683821074	0.0254519404661333	0.684179			Nrn1	68404	1884.62859013697	0.798725549889911	0.000602190903468738	1.739564
							Tns4	217169	420.954086067134	1.50995830075989	0.000330972886939971	2.848018			Numb	18222	3756.39344361003	-0.386845756998199	0.0320421953222831	0.7648
							Tpsb2	17229	18.3425615462864	2.57715088927403	0.0396745561028577	5.9676			Nupr1	56312	3430.46994283663	0.815641862126812	0.0181465640851283	1.760081
							Tspan17	74257	826.833039761047	-0.607702424876934	0.0453887393082446	0.656241			Oas2	246728	236.528577410893	-1.22247121422077	0.000894728643170919	0.428548
							Vcam1	22329	914.58104054659	-0.617393897927637	0.0190165375564668	0.651847			Omg	18377	70.5675617308926	-1.19688364465102	0.0130733948394646	0.436217
							Wfdc10	629756	509.59853462638	1.00577463219944	0.0342901559355545	2.008021			Orm1	18405	30.7261125455971	2.88759954986501	0.0377209088045495	7.400381
							Wfdc2	67701	70.3233996832134	1.30469177642597	0.00975846099438233	2.470309			Pappa	18491	272.908675970071	-2.04679025573967	0.0013086399483676	0.242022
							Wnk2	75607	837.972976378153	0.681321090477256	0.00156873328833377	1.603608			Pck1	18534	49.1822721990222	3.42810222478513	0.00765028814834505	10.7637
							Zfp133-ps	668917	29.3961424652778	1.82691579611447	0.0342901559355545	3.547778			Pcp4	18546	31.5866175947426	-2.98146220330246	0.00471053104722479	0.126617
							Zpld1	239852	975.917469326368	-1.20940399040422	0.0250997472269596	0.432447			Pcyt1b	236899	784.284615825497	0.545616535986957	0.0188487787958415	1.459644
							Zswim5	74464	651.86120737404	0.579031546321641	0.0156362675493413	1.493846			Pdcd1	18566	324.902981987088	-1.38842849222722	0.0102163194382402	0.381981
															Pla2g7	27226	405.870624922492	-0.92040072030959	5.69245241071313e-06	0.528362
															Plekha6	240753	1082.94939282032	-0.597600195469182	0.0228516100859972	0.660852
															Plet1	76509	122.130461330422	1.81750270631954	0.00413421685595869	3.524705
															Plp1	18823	1557.45650659135	-0.849227152171661	2.01235192408087e-09	0.555082
															Pou2f3	18988	58.176682731451	-1.44962192852411	0.00673712873490239	0.366117
															Prc1	233406	5275.67392593327	0.36058307277807	0.0186846715612035	1.283945
															Prkag2	108099	3991.29507523002	-0.757222325910961	0.00018498908727542	0.591634
															Ptger4	19219	542.639409908596	-0.461168494361217	0.0455449891354685	0.726398
															Racgap1	26934	5002.28057044754	0.398978371930123	0.0253085150583539	1.318574
															Rasl10a	75668	2189.34192245419	0.574266086219245	0.00178450469701912	1.48892
															Retnla	57262	19.6548722361198	3.44033892504843	0.00188344475622739	10.855385
															Rph3a	19894	187.300870644787	0.671581957411983	0.0461360891524795	1.592819
															Rpp25l	69961	1759.93091786441	0.858385462923684	4.72062609168325e-05	1.813008
															Rsph1	22092	150.170437712998	0.992544163111731	0.00320519169234475	1.989691
															Scimp	327957	39.0092953461988	-2.2913677695918	0.00480072044174846	0.204282
															Sfrp4	20379	745.9799753913	-1.13312330481894	0.00354178220671179	0.455928
															Sgcb	24051	2722.78489184378	0.355439702850458	0.0308912137063339	1.279375
															Sgo1	72415	1078.49771857358	0.469584045046247	0.0109382246835541	1.38471
															Shisa6	380702	1550.24574652217	0.640041189384618	0.00582279601376956	1.558374
															Sigmar1	18391	3859.43297593212	0.807095293115822	0.013871841262512	1.749685
															Slc28a1	434203	140.50823278501	0.725763291093608	0.0423189025689748	1.653775
															Slc37a1	224674	597.714823027353	1.55472610186198	4.59691288370457e-12	2.937779
															Slc47a2	380701	1262.3179645258	0.451736914701511	0.0365083423527593	1.367686
															Slc6a17	229706	69.6137889781325	1.30912935998661	0.00117778639048216	2.47792
															Smarcd3	66993	3608.65997679937	-0.769882636121563	2.04821882998334e-06	0.586465
															Snord53	100217456	7.48403758799899	6.59039792703167	0.00119988602911092	96.362367
															Spin2c	278240	2535.38306599709	0.638052286467195	0.0013086399483676	1.556227
															Srbd1	78586	3459.29838694021	-0.798872283585617	0.00706187269709094	0.574798
															Srp54a	24067	136.126718243625	2.36114759596583	0.00366553428742921	5.137789
															Stom	13830	1971.70343120631	0.620871429423012	0.00413421685595869	1.537804
															Tbc1d30	74694	383.573295737201	-0.698930516846798	0.0143397368655506	0.616029
															Tbk1	56480	2512.85251491496	-0.348654360201778	0.0276941722200431	0.785316
															Tgfb1i1	21804	9506.67155714764	0.369781396098265	0.00155626566631647	1.292157
															Tgtp1	21822	195.967233946039	-1.06164928610408	0.000297110336884339	0.479084
															Tmem266	244886	109.042276377866	0.991796586601506	0.00533064758216769	1.98866
															Tmem68	72098	965.242724491787	-0.510865918668297	0.0203183692350643	0.701801
															Togaram2	320159	30.3284205132542	1.91108335470274	0.0308912137063339	3.760914
															Tpx2	72119	5350.30926024021	0.431737169577123	0.00596375108411764	1.348857
															Ttc21a	74052	29.6971296122291	2.32801433538162	0.0250053017809749	5.021138
															Ttk	22137	1489.98350774282	0.442254662887539	0.00310181096356423	1.358726
															Ttll10	330010	150.785324068174	0.990283052493623	0.0371986063092403	1.986575
															Uap1l1	227620	1060.6446626644	-0.765481660154818	0.000145847152803831	0.588257
															Ubash3b	72828	2052.20514840068	0.681164954631337	0.00596375108411764	1.603434
															Vwa1	246228	2079.81904001648	-0.730524977974346	0.00466313591365271	0.602685
															Wdr86	269633	509.003326730434	-0.855510711395765	1.65741088144727e-05	0.55267
															Zbtb16	235320	469.753173860495	-1.0653564067692	0.0364017693271541	0.477855
															Zfp213	449521	1175.97405297324	0.370246267236262	0.020312407981997	1.292573
															Zfp41	22701	3262.30006720392	0.411245783758693	0.000853150471418545	1.329834
															Zfp97	22759	109.250052686515	1.88621535977344	0.0277653901248051	3.696642
															Zfp994	240038	473.695669318629	-0.603325167806052	0.00674753442707378	0.658235
															Zpld1	239852	1022.1742920316	-1.15725678699822	0.0168595894233676	0.448364
															Zswim5	74464	644.679835246728	0.465032746458062	0.0492755252414772	1.380349

## Sheet: S7 S8 F1 F2 compare     
	Supp Table S7 : Comparison of F2 male DEGs with F1 male and female DEGs (in green: genes of the cytoskeleton/microtubule/ECM; in bold: conserved genes; numbers on the right colonns indicate the gene fold change)
	Male F1 D1+D2	Male F2 C-D1		Male F2 C-D2		Male F2 D1-C		Male F2 D2-C		Male F2 D2-D2
	Actn3 X0.46	Actn3	x0.52	1700019G24Rik		1700019G24Rik		4930517M08Rik		Gm38396
	Amd2 x0.37	Amd2	x0.47	4930578N18Rik		1700027F06Rik		Amd2	x0.54
	Cntnap5b x1.9	Cntnap5b	x0.80	9330159M07Rik		Dhrs4	x1.65	Gm38396
	Dhrs4 x2.06	4930483K19Rik		Alms1-ps2		Emilin2	x0.67	Hdac9	x0.65
	Emilin2 x0.52			Gm11166		Gm52520		Snx15	x3.14
	Hdac9 x1.66			Gm52520		Kcnk2	x0.55
	Kcnk2 x0.51			Kcnk2	x0.42	Pga5	x526
	Mapk9 x0.58			Mapk9	x1.23	Tcp10c	x1.36
	Pga5 x287			Pga5	x368
	Prss56 x1.88			Prss56	x1.49
	Snx15 x2.37			Snx15	x2.1
	Tap1 x0.15			Tap1	x4.76
	Tcp10c x1.75			Cntnap5b	x0.77
				4930483K19Rik
	Female F1 D1+D2
	PadI6 x0.73	0		Padi6	x0.73	0		0		0
	Supp Table S8: Comparison of F2 female DEGs with F1 male and female DEGs (in green: genes of the cytoskeleton/microtubule/ECM; in bold: conserved genes; numbers on the right colonns indicate the gene fold change)
	Male F1 D1+D2	Female F2 C-D1/D2		Female F2 D1-C		Female F2 D2-C		Female F2 D2-D2
	Actn3 x0.46	Amd2	x0.45	Actn3	x0.42	1700048O20Rik		Amd2	x0.40
	Amd2 x0.37	Cfd	x3.89	Amd2	x0.55	Car3	x5.62
	Car3 x0.14	Dpep1	x0.60	Cfd	x13.44	Cfd	x8.2
	Cfd x0.27	Gm52520		Emilin2	x1.38	Fabp4	x2.86
	Dpep1 x1.77			Fabp3	x0.69	Sall1	X0.44
	Emilin2 x0.52			Fabp4	x3.54
	Fabp3 x1.71			Gm52520
	Fabp4 x0.30			H2-T10	x1.38
	H2-T10 x3.43			H2-T23	x0.60
	H2-T23 x2.2
	Sall1 x0.48
	Female F1 D1+D2
	Crabp2 x1.58			Crabp2	x0.55	0		0
	Rnf19b x0.72	Rnf19b	x1.4
	Tle2 x1.16	Tle2	x0.68

## Sheet: S9 F1 F2 EDC
	Supp Table S9: Comparison of F1 D1+D2 male and female DEGs with EDC-affected genes (numbers indicate references included in the text)
	Male						Female
	BPA	EE2	DEHP	DDT	Vinclozolin		BPS	PCB	DON down	DON up	DEHP granulosa	DEHP germ cells	Viclozolin	DDT
	Wieckowski (86)	Nakamura (87)	Barakat (88)	Sadler-Riggleman (89)			Prokesova (90)	He (91)	Fan (92)		Wang (95)		Nilsson (96)
	Actn3	Vps36	Cd177	Bcr	Anxa3		Arhgap29	Bicd1	Abca4	Nlrp14	Arhgap29	Dnaja1	Nlrp14	Arap2
	Cntnap5b		Klk1	Col5a1	Bst2		Cyfip2	Crabp2	Angptl7	Nlrp4f	Crip1	Gstm2	Zp1	Map2
	Crtam		Slfn5os	Ehd3	Col5a1			Cyfip2	Atp2a3	Nr1d1	Dnaja1	Nlrp14	Zp2
	Fam24a			Fabp3	Dhrs4			Nlrp4f	Bicd1	Padi6	Fst	Nlrp4f
	Gbp4			Hif3a	Dpep1			Rnf19b	Crabp2	Tcf21	Hsd3b1	Padi6
	Hsd3b6				Ehd3				Crip1	Zp2	Idh1	Pkd2l2
	Kcnk2				Fabp3				Dhcr24		Ifi27	Zp2
	Nlrc5				Hif3a				Fst		Map1b
	Ntn5				Tcp10b				Gstm2		Tle2
	Olfr1393								Hsd3b1		Tmem184a
	Pdpn								Idh1		Wt1
	Rbpms								Ifitm3
	Sag								Map2
	Sall1								Nek10
	Serpina3c								Pik3cg
	Ubash3a								Sfrp1
	Vps36								St3gal4
									Tle2
									Tmem184a

## Sheet: S10 F1F2 diseases
	Supp Table S10: Comparison of F1 D1+D2 male and female DEGs with diseases-related genes (numbers indicate references included in the text)
	Male			Female
	Reproductive	Foxa3		Reproductive	Dhcr24	PCOS	Idh1
	diseases			diseases	Dnaja1	Mimouni (107)	Tcf21
	Matzuk (97)			Matzuk (97)	Fst		Bmpr2
					Tcf21		Fst
	Reproductive	Rnasel			Zp2		Map2
	diseases				Zp1		Phactr2
	(MGI)				Wt1		Tanc2
	Immune	Ciita				POI genes	Zp1
	diseases	H2-Q4		Ovarian Disease	Dhcr24	Zhou (106)	Wt1
	(MGI)	H2-T-ps		Nilsson (105)	Fst		Bmpr2
		H2-T10			Gstm2
		H2-T23			Sfrp1	POI genes	Bmpr2
					Tcf21	Nilsson (105)
	Metabolic	Dnajc19			Wt1
	diseases	Hsd3b6			Zp1
	(MGI)	Lpl			Zp2
					Bmpr2
				Metabolic	Hsd3b1
				diseases
				(MGI)

## Sheet: a
						GO:0048730	epidermis morphogenesis	0.037037	0.00288651	Fst,Ngfr,

[truncated: 7 more sheets: Feuil1, w, Feuil2, x, S, z, v]
